# Supplementary material for: Electron transport chain biogenesis activated by a JNK-insulin-Myc relay primes mitochondrial inheritance in Drosophila
Source: eLife. 2019 Oct 15;8:e49309. doi: 10.7554/eLife.49309 (PMC6809605; doi:10.7554/eLife.49309)
Supplement: Figure 1—source data 1. [file elife-49309-fig1-data1.xlsx]

## Sheet: Sheet1
Figure 1D
	COXIV	COXIII
	ratio of mRNA levesl (2B/2A)
1	15.0315	4.49158
2	6.52855	3.34461
3	2.93479	4.03769
4	5.82181	3.72148
5	1.58266	4.00626
6	9.96795	2.66186
7	4.91343	3.79873
8	3.29299	8.37361
average	6.25921	4.30448
sem	1.54979	0.611908
