# Supplementary material for: Electron transport chain biogenesis activated by a JNK-insulin-Myc relay primes mitochondrial inheritance in Drosophila
Source: eLife. 2019 Oct 15;8:e49309. doi: 10.7554/eLife.49309 (PMC6809605; doi:10.7554/eLife.49309)
Supplement: Figure 2—source data 1. [file elife-49309-fig2-data1.xlsx]

## Sheet: Sheet1
Figure 2D
	relative ETC activity
	bam>ctrl			bam>Myc			wt			mycP0
	relative SDH activity	relative COX activity		relative SDH activity	relative COX activity		relative SDH activity	relative COX activity		relative SDH activity	relative COX activity
1	-0.28338	0.000599558		0.504956	0.457531		1.46923	1.03352		0.0960783	0.265809
2	0.0205706	0.180261		0.511409	0.531098		0.720572	0.767033		0.169704	0.371888
3	0.33758	0.333848		0.987998	0.632301		1.15618	0.986262		0.279586	0.157299
4	0.0767981	0.0444395		0.785902	0.503168		0.689962	1.16511		0.533416	0.256013
5	0.462901	0.04989		0.146545	0.628059		0.782868	1.2085		-0.0982214	-0.0322023
6	0.624517	-0.0570288		0.529882	0.388633		0.54248	0.880065		0.342765	0.214545
7	0.605044	0.33401		1.2222	0.301808		1.53241	0.841557		0.190098	0.404547
8	0.37879	-0.0204955		1.18933	0.646222		0.571131	1.10152		0.155186	0.16026
9	0.487558	0.156647		0.117125	0.442859		1.34457	0.893455		0.244251	-0.296936
10	0.612995	0.0381493		0.761667	0.49153		1.19059	1.12298		0.189483	-0.0919814
average	0.332337	0.106032		0.675701	0.502321		1	1		0.210235	0.140924
sem	0.0956521	0.044374		0.122427	0.035439		0.120078	0.047445		0.0518184	0.069417
ttest				0.0410974	2.1118e-06					5.38866e-05	2.15897e-08
Figure 2F
	% Edu area in cyst				% Edu area in cyst
	region 2B				region 3
	wt	mycP0			wt	mycP0
1	4.442	0.184		1	8.031	1.949
2	5.207	2.288		2	12.212	3.427
3	3.823	0.561		3	7.789	3.898
4	6.669	0.717		4	13.285	2.543
5	4.805	2.409		5	8.931	10.988
6	3.464	0.034		6	5.094	0.883
7	7.988	0.291		7	12.851	4.384
8	7.121	0.921		8	8.715	6.523
9	5.37	0		9	4.424	0.394
10	8.751	0.47		10	10.247	7.909
11	8.876	1.148		11	10.783	5.232
average	6.04691	0.820273		average	9.30564	4.37545
sem	0.584055	0.251766		sem	0.883706	0.953366
t test		1.22681e-06		t test		0.00115144
