# Supplementary material for: Electron transport chain biogenesis activated by a JNK-insulin-Myc relay primes mitochondrial inheritance in Drosophila
Source: eLife. 2019 Oct 15;8:e49309. doi: 10.7554/eLife.49309 (PMC6809605; doi:10.7554/eLife.49309)
Supplement: Figure 3—source data 1. [file elife-49309-fig3-data1.xlsx]

## Sheet: Sheet1
Figure 3B									Figure 3C								Figure 3F
		% Edu area in cyst									relative ETC activity						relative Myc-GFP intensity
	region 2B				region 3					wt			chico					wt	chico
	wt	mycP0			wt	mycP0				relative SDH activity	relative COX activity		relative SDH activity	relative COX activity			1	1.14943	0.45977
1	6.572	1.152		1	10.938	5.407			1	0.765686	1.05725		0.380694	0.246841			2	1.03448	0.344828
2	8.573	1.127		2	8.43	5.205			2	2.09029	0.830007		0.0893468	0.442775			3	0.45977	0.45977
3	4.541	0.151		3	7.378	7.381			3	1.3657	0.850483		0.424247	0.489842			4	1.14943	0.114943
4	3.721	1.393		4	4.541	6.526			4	1.31516	0.799957		0.560094	0.518974			5	0.804598	0.344828
5	3.723	0.657		5	13.293	2.26			5	0.498953	1.01426		0.23053	0.33493			6	0.91954	0.229885
6	8.541	1.712		6	10.467	3.801			6	0.818146	0.962381		0.22463	0.251007			7	1.03448	0.344828
7	4.911	1.034		7	12.591	5.493			7	0.773465	1.00151		0.456753	0.152581			8	0.91954	0.114943
8	5.132	0.131		8	5.406	4.217			8	0.670425	1.37471		0.715857	0.334662			9	1.26437	0.45977
9	7.853	0.539		9	12.929	2.268			9	0.65498	1.0001		0.735135	0.465158			10	1.26437	0.344828
10	7.443	0.699		10	8.351	5.147			10	1.04719	1.10934		0.517066	0.234288			average	1	0.321839
11	5.344	1.378		11	8.969	5.83			average	0.150629	0.0525497		0.433435	0.347106			sem	0.0767241	0.0412656
average	6.03218	0.906636		average	9.39027	4.86682			sem	0.0956521	0.044374		0.0666999	0.0398831			t test		2.05606e-06
sem	0.554204	0.155081		sem	0.89021	0.486042			ttest				0.00468769	2.03106e-08
t test		1.62506e-06		t test		0.000426539
