# Supplementary material for: Electron transport chain biogenesis activated by a JNK-insulin-Myc relay primes mitochondrial inheritance in Drosophila
Source: eLife. 2019 Oct 15;8:e49309. doi: 10.7554/eLife.49309 (PMC6809605; doi:10.7554/eLife.49309)
Supplement: Figure 4—source data 1. [file elife-49309-fig4-data1.xlsx]

## Sheet: Sheet1
Figure 4C								Figure 4D
relative Myc-GFP intensity								relative ETC activity
			chicoRNAi						ctrl			chicoRNAi			chicoRNAi, mycOE			chicoRNAi, thorRNAi			chicoRNAi, sggRNAi
	ctrl	chicoRNAi	thorRNAi	sggRNAi					relative SDH activity	relative COX activity		relative SDH activity	relative COX activity		relative SDH activity	relative COX activity		relative SDH activity	relative COX activity		relative SDH activity	relative COX activity
1	0.606662	0.228046	0.506241	1.30381				1	0.707446	1.26677		0.00961986	0.377463		0.497257	1.03234		0.105222	0.683789		1.09927	0.683867
2	1.10355	0.2542	0.29124	1.28451				2	0.705377	1.2969		0.14063	0.414629		0.180454	1.11537		0.627869	0.936992		0.841312	0.791563
3	1.23734	0.323518	1.15009	2.19491				3	0.846134	1.22295		0.0059597	0.357757		0.149939	1.18631		0.28827	0.441181		1.05066	1.02122
4	0.694521	0.295414	0.448374	1.62265				4	0.925583	1.18518		0.112661	0.516394		0.110036	1.00922		0.703618	0.362067		1.14236	0.759547
5	1.16903	0.276957	0.263827	1.62359				5	1.69	0.574279		0.131957	0.0441905		0.376074	1.11149		0.153043	0.69454		0.388049	0.716644
6	1.13465	0.176556	0.246021	0.909648				6	1.65507	1.12505		0.16462	0.306543		1.20001	1.12019		0.237385	0.304259		0.647642	1.09186
7	1.01546	0.231234	0.45689	1.65016				7	0.871755	0.885115		0.117237	0.303461		1.23402	1.21066		0.258471	0.471695		0.217374	1.09165
8	0.934229	0.354371	0.392186	1.98056				8	0.910585	0.638116		0.0686201	0.482934		1.12275	1.18705		0.452062	0.554827		0.756054	0.751392
9	1.08222	0.381007	0.63957	1.78312				9	0.515486	0.843577		0.30478	0.555102		0.175043	0.679107		0.567635	0.60054		0.368554	0.57783
10	1.02234	0.488937	0.238764	0.877243				10	1.17256	0.962063		0.0650793	0.59861		0.383354	1.1334		0.080078	0.941109		0.889212	0.841002
average	1	0.301024	0.46332	1.52302				average	1	1		0.112116	0.395709		0.542894	1.07851		0.347365	0.5991		0.740049	0.832658
sem	0.06443	0.0285876	0.0867267	0.135926				sem	0.124534	0.0823445		0.0272821	0.0506519		0.14566	0.0488216		0.0712122	0.0694159		0.103482	0.0561804
t test		2.95001e-07	0.000125322	0.00415641				ttest							0.0162449	1.42916e-08		0.00981261	0.0304905		0.000143414	1.86255e-05
Figure 4F
relative Myc-GFP intensity
	ctrl	sggRNAi
1	0.945946	1.26126
2	1.45045	1.57658
3	0.756757	1.63964
4	0.756757	1.45045
5	0.756757	1.45045
6	1.38739	1.51351
7	0.945946	1.32432
average	1	1.45946
sem	0.113002	0.050429
t test		0.00555912
