# Supplementary material for: Electron transport chain biogenesis activated by a JNK-insulin-Myc relay primes mitochondrial inheritance in Drosophila
Source: eLife. 2019 Oct 15;8:e49309. doi: 10.7554/eLife.49309 (PMC6809605; doi:10.7554/eLife.49309)
Supplement: Figure 5—source data 1. [file elife-49309-fig5-data1.xlsx]

## Sheet: Sheet1
Figure 5B								Figure 5E								Figure 5G
% EdU area in a cyst				% EdU area in a cyst				relative p-AKT intensity				relative p-AKT intensity				relative InR-EGFP intensity on membrane
	region 2B				region 3				region 2A				region 2B				region 2B
	bsk1/+	bsk1			bsk1/+	bsk1			ctrl	bskRNAi			ctrl	bskRNAi			ctrl	bskRNAi
1	8.70322	0.891328		1	6.22627	2.89967		1	0.29	0.377		1	0.919	0.248		1	1.14166	0.369821
2	10.9378	3.44728		2	10.2223	11.9798		2	0.573	0.18		2	0.985	0.242		2	1.43671	0.159171
3	9.43373	6.37514		3	8.88488	0.923677		3	0.614	0.451		3	1.265	0.812		3	0.564804	0.236492
4	13.3967	4.05399		4	7.38398	3.80028		4	0.386	0.304		4	0.923	0.456		4	0.747731	0.293924
5	9.84255	4.14115		5	13.9087	5.70258		5	0.589	0.185		5	1.041	0.206		5	0.624372	0.400292
6	3.2309	0.552231		6	13.9656	1.82575		6	0.695	0.177		6	1.21	0.201		6	1.05315	0.439055
7	4.34138	1.9778		7	14.9446	2.05292		7	0.611	0.279		7	1.072	0.447		7	1.43157	0.121426
8	2.98526	5.49812		8	14.868	7.82368		8	0.289	0.398		8	0.896	0.59		average	1	0.288597
9	5.04931	1.07917		9	11.1532	9.64881		9	0.42	0.173		9	0.837	0.259		sem	0.137494	0.0460723
10	4.16093	0.671881		10	9.49855	6.84025		10	0.386	0.184		10	1.047	0.317		t test		0.0015252
11	7.55108	0.453724		11	8.51415			11	0.26	0.409		11	0.943	0.545
12		3.36254		12	6.93726			12	0.399			12	0.862
13		0.888901		13	8.57644			average	0.459333	0.283364		average	1	0.393
14		3.82976		14	6.61319			sem	0.043185	0.0330228		sem	0.0385842	0.0590434
15				15	11.6716			t test		0.00409314		t test		1.08554e-07
average	7.23935	2.65879		average	10.2246	5.34975
sem	1.05425	0.529193		sem	0.787499	1.16518
t test		0.00148042		t test		0.00298595
Figure 5I
		relative ETC activity
	ctrl			bskRNAi			bskRNAi, InROE			bskRNAi, mycOE
	Relative SDH activity	Relative COX activity		Relative SDH activity	Relative COX activity		Relative SDH activity	Relative COX activity		Relative SDH activity	Relative COX activity
1	0.996443	0.90171		0.120982	-0.017359		0.952823	0.995388		0.549009	0.500617
2	0.511878	1.26132		0.229371	-0.0998948		2.02902	0.99783		0.00904841	0.682603
3	0.807965	0.981279		0.098391	0.320616		1.14232	1.21859		0.650849	0.653436
4	0.604706	1.28534		0.180584	0.338883		0.110287	1.13602		0.844855	1.18783
5	0.818239	0.861905		-0.131785	0.587238		1.29001	1.0626		1.81314	0.939213
6	1.48533	0.941938		0.437496	0.468188		1.46581	1.04395		1.33074	0.770952
7	0.759057	1.01923		-0.291844	0.0528439		1.41293	0.922258		0.387267	1.04827
8	1.16239	0.949891		0.310182	0.0192362		0.436655	0.853488		0.580192	0.918584
9	2.23985	0.832173		0.34521	0.252452		1.07383	0.670694		0.770593	0.957743
10	0.614139	0.965211		-0.0732044	0.247426		2.08225	0.810313		0.468619	1.02787
average	1	1		0.122538	0.216963		1.19959	0.971113		0.740432	0.868712
sem	0.165682	0.0488103		0.072577	0.0706596		0.195512	0.0511803		0.160377	0.0667353
ttest							0.000274747	1.65181e-07		0.00404017	2.7913e-06
	jraRNAi			jraRNAi, InROE			jraRNAi, mycOE			chicoRNAi			chicoRNAi, pucRNAi
	Relative SDH activity	Relative COX activity		Relative SDH activity	Relative COX activity		Relative SDH activity	Relative COX activity		Relative SDH activity	Relative COX activity		Relative SDH activity	Relative COX activity
	0.0414929	0.0616768		0.648626	0.918342		1.36361	0.772527		-0.029164	0.0886034		-0.120609	0.668111
	-0.0382365	0.347434		1.34378	0.673883		0.784472	0.818912		0.165803	0.418747		0.00610438	0.398461
	0.511458	0.224125		0.685036	1.01493		1.54644	0.719138		0.128793	0.277392		-0.0783715	0.669241
	0.182446	0.0527551		2.08093	0.975506		0.837585	0.688073		0.410579	0.300363		0.223903	0.690374
	-0.0443649	0.193403		1.99399	0.846545		1.534	0.866023		0.162138	0.35898		0.198008	0.358213
	-0.376861	0.0740502		1.23858	0.924983		2.06603	0.748608		-0.0581838	0.375087		0.0447374	0.150147
	0.101155	0.261406		0.563549	0.887883		0.844134	0.395595		0.218736	0.440627		0.253764	0.284598
	-0.131244	-0.0324855		0.338721	0.758458		0.694829	0.562342		0.252743	0.51186		0.572922	0.352379
	0.054651	-0.030245		1.27553	0.918483		0.736286	0.729372		0.200832	0.428537		0.499561	0.586362
	0.315889	0.106023		0.576407	1.00314		0.475589	0.535153		-0.199498	0.6014		0.072916	0.394343
average	0.0616386	0.125814		1.07451	0.892215		1.0883	0.683574		0.125278	0.38016		0.167294	0.455223
sem	0.077049	0.039954		0.193844	0.0340604		0.160181	0.0455566		0.0555868	0.044245		0.0730076	0.0589462
ttest				0.000416414	2.94433e-11		6.51906e-05	3.64061e-08					0.652899	0.322997
