# Supplementary material for: Electron transport chain biogenesis activated by a JNK-insulin-Myc relay primes mitochondrial inheritance in Drosophila
Source: eLife. 2019 Oct 15;8:e49309. doi: 10.7554/eLife.49309 (PMC6809605; doi:10.7554/eLife.49309)
Supplement: Figure 5—figure supplement 1—source data 1. [file elife-49309-fig5-figsupp1-data1.xlsx]

## Sheet: Sheet1
Figure 5 - figure supplement 1D										Figure 5 - figure supplement 1F
relative AKT intensity				relative AKT intensity						relative InR mRNA density				relative InR mRNA density
	region 2A				region 2B						region 2A				region 2B
	ctrl	bskRNAi			ctrl	bskRNAi					ctrl	bskRNAi			ctrl	bskRNAi
1	0.832714	0.743494		1	1.07063	0.862454				1	0.024	0.02		1	0.422	0.202
2	0.862454	0.892193		2	0.802974	1.07063				2	0.267	0.046		2	0.638	0.091
3	0.654275	0.832714		3	0.862454	1.04089				3	0.352	0.012		3	1.246	0.099
4	0.981413	0.654275		4	1.15985	0.832714				4	0.304	0.035		4	0.988	0.242
5	0.832714	1.01115		5	0.981413	1.13011				5	0.028	0.057		5	0.924	0.163
6	0.832714	1.15985		6	0.713755	1.39777				6	0.31	0.013		6	1.277	0.069
7	1.45725	0.951673		7	1.48699	1.04089				7	0.295	0.026		7	1.061	0.223
8	0.773234	1.13011		8	0.921933	1.57621				8	0.422	0.278		8	1.561	0.181
average	0.903346	0.921933		average	1	1.11896				9	0.34	0.024		9	0.882	0.23
sem	0.0854094	0.0628367		sem	0.0859624	0.0895617				average	0.260222	0.0567778		average	1	0.166667
t test		0.863577		t test		0.354214				sem	0.0465978	0.0280935		sem	0.114301	0.0217849
Figure 5 - figure supplement 1G
	relative Myc-GFP intensity
				InROE
	ctrl	bskRNAi	jraRNAi	bskRNAi	jraRNAi
1	0.756607	0.548168	0.114167	0.760094	1.07607
2	1.44874	0.240725	0.314604	0.698979	1.05739
3	0.957388	0.198072	0.357973	0.876098	0.866664
4	0.713394	0.167	0.206727	0.456605	0.65477
5	1.02725	0.251123	0.1571	0.740978	0.453802
6	1.00951	0.187362	0.131508	1.09876	0.760343
7	0.418746	0.391784	0.215071	0.71053	0.748014
8	0.844311	0.171733	0.239697	0.920743	0.707479
9	1.61097	0.124752	0.22027	1.42536	0.913801
10	1.21309	0.309934	0.364044	0.928496	0.9289
average	1	0.259065	0.232116	0.861664	0.816723
sem	0.111862	0.0404402	0.0280563	0.0830256	0.0603192
t test		5.69836e-05	5.31785e-05	1.89628e-05	9.26263e-07
		vs ctrl	vs ctrl	vs bskRNAi	vs jraRNAi
