# Supplementary material for: Electron transport chain biogenesis activated by a JNK-insulin-Myc relay primes mitochondrial inheritance in Drosophila
Source: eLife. 2019 Oct 15;8:e49309. doi: 10.7554/eLife.49309 (PMC6809605; doi:10.7554/eLife.49309)
Supplement: Figure 6—source data 1. [file elife-49309-fig6-data1.xlsx]

## Sheet: Sheet1
Figure 6B														Figure 6D
	relative InR mRNA density						relative InR mRNA density								relative p-AKT intensity						relative p-AKT intensity
	region 2A						region 2B								region 2A						region 2B
	ctrl	chicoRNAi	mycP0	bam>mycOE			ctrl	chicoRNAi	mycP0	bam>mycOE					ctrl	chicoRNAi	mycP0	bam>mycOE			ctrl	chicoRNAi	mycP0	bam>mycOE
1	0.080181	0.0403815	0.00339967	0.24274		1	0.545853	0.251985	0.0637007	1.0807				1	0.586552	0.243712	0.432747	0.686695		1	1.03004	0.404703	0.440515	0.915594
2	0.146497	0.36807	0.102255	0.631516		2	1.53724	0.223536	0.216428	1.53986				2	0.515021	0.2065	0.266767	0.858369		2	1.3877	0.282974	0.34475	1.23033
3	0.0447971	0.258323	0.0641765	0.948		3	0.760445	0.367836	0.34476	1.29837				3	0.443491	0.17702	0.412418	0.55794		3	0.944206	0.279928	0.553863	0.915594
4	0.273277	0.0879875	0.0197102	0.897181		4	0.618197	0.656918	0.0927346	1.12744				4	0.572246	0.255894	0.294292	0.615165		4	1.13019	0.398084	0.359671	0.815451
5	0.111515	0.125745	0.0339673	1.06364		5	1.19135	0.188178	0.346034	1.17966				5	0.343348	0.325281	0.210114	0.815451		5	0.829757	0.356011	0.390315	1.10157
6	0.155457	0.113208	0.0289845	0.243948		6	0.803905	0.413248	0.194432	0.615947				6	0.343348	0.241818	0.359371	0.758226		6	0.815451	0.436858	0.540157	0.886981
7	0.233081	0.12367	0.109434	0.2912		7	1.03921	0.414853	0.282868	1.11718				7	0.443491	0.369287	0.335994	1.11588		7	0.643777	0.544296	0.3901	1.14449
8	0.375652	0.090929	0.144557	1.40312		8	1.5038	0.276881	0.304111	1.7597				8	0.815451	0.279537	0.221545	0.829757		8	1.25894	0.350154	0.255165	1.20172
9				1.06562		9				1.64231				9	0.286123	0.232525	0.171674	0.801144		9	0.74392	0.305562	0.174764	1.18741
average	0.177557	0.151039	0.0633104	0.754107		average	1	0.349179	0.230634	1.26235				10	0.55794	0.233755	0.346109	0.829757		10	1.21602	0.34459	0.407697	0.858369
sem	0.038824	0.0380944	0.0178162	0.140594		sem	0.135519	0.0534274	0.0384672	0.115889				11		0.259916	0.213219	0.615165		11		0.489903	0.421416	0.915594
t test		0.633431	0.0236514	0.00242648		t test		0.00150736	0.000570415	1.69515e-05				12		0.194415				12		0.303317
														average	0.490701	0.251638	0.29675	0.771232		average	1	0.374698	0.388947	1.01574
														sem	0.0490065	0.0155344	0.0263646	0.0464757		sem	0.0774957	0.0240697	0.0331268	0.0472517
														t test		0.000738175	0.00367007	0.00055078		t test		1.0745e-05	9.14901e-06	0.864662
