# Supplementary material for: Electron transport chain biogenesis activated by a JNK-insulin-Myc relay primes mitochondrial inheritance in Drosophila
Source: eLife. 2019 Oct 15;8:e49309. doi: 10.7554/eLife.49309 (PMC6809605; doi:10.7554/eLife.49309)
Supplement: Figure 6—figure supplement 1—source data 1. [file elife-49309-fig6-figsupp1-data1.xlsx]

## Sheet: Sheet1
Figure 6 - figure supplement 1B
	relative AKT intensity						relative AKT intensity
	region 2A						region 2B
	ctrl	chicoRNAi	mycP0	bam>mycOE			ctrl	chicoRNAi	mycP0	bam>mycOE
1	0.680216	0.773234	0.644862	0.580499		1	0.743764	1.21933	0.837188	1.08844
2	0.727965	0.775836	0.618467	0.743764		2	0.979592	0.862454	0.674213	1.08844
3	0.906216	0.802974	0.591293	0.780045		3	1.01587	1.07063	0.58117	0.943311
4	0.802061	0.922974	0.756245	0.943311		4	1.08844	1.04089	0.571029	1.28798
5	1.18215	1.02593	0.708626	0.453515		5	1.161	1.15985	0.874703	0.634921
6	1.27021	0.743494	0.590476	0.761905		6	1.12472	1.39777	1.0162	1.03401
7	0.769039	0.702751	0.716045	0.798186		7	0.961451	1.07063	1.15686	0.979592
8	0.889313	0.709796	0.615184	0.743764		8	0.92517	1.33829	1.10142	0.907029
average	0.903397	0.807124	0.65515	0.725624		average	1	1.14498	0.851599	0.995465
sem	0.0757545	0.0396094	0.0223995	0.0522175		sem	0.04681	0.061052	0.0809265	0.0661605
t test		0.285023	0.0133025	0.0764597		t test		0.0818437	0.140211	0.956253
