# Supplementary material for: Electron transport chain biogenesis activated by a JNK-insulin-Myc relay primes mitochondrial inheritance in Drosophila
Source: eLife. 2019 Oct 15;8:e49309. doi: 10.7554/eLife.49309 (PMC6809605; doi:10.7554/eLife.49309)
Supplement: Figure 7—source data 1. [file elife-49309-fig7-data1.xlsx]

## Sheet: Sheet1
Figure 7A							Figure 7B							Figure 7C
	relative mtDNA level in eggs							% hatched eggs							% change of ts in eggs
	wt	bsk1	chico					wt	bsk1	chico					wt	bskRNAi	chico
1	1.10488	0.184523	0.0766216				1	91.6667	55.5556	67.5676				1	-22.7119	0.564902	-7.69231
2	0.995778	0.185807	0.151134				2	89.6552	64.2857	68.75				2	-23.3052	-1.67543	-20
3	0.831562	0.201922	0.104668				3	96.7742	70	75.9259				3	-27.4194	5.65389	-4.65116
4	1.17601	0.21792	0.202206				4	90	66.6667	60.5263				4	-1.5625	4.67883	-5.12821
5	0.765193	0.0872847	0.127088				5	91.1111	57.1429	58.8235				5	-21.0526	-8.5278	-7.69231
6	1.10488	0.11125	0.187361				average	91.8414	62.7302	66.3187				6	-36	-11.8457	-1.0101
7	0.995778	0.122587	0.117758				sem	1.28582	2.77001	3.07814				7	-40	-0.659341	-18.6813
8	0.709019	0.120899	0.182238				t test		0.000108549	0.000445052				8	-8.10811	12.9997	3.57143
9	0.765193	0.12174	0.0880151											9	-5.20833	-3.7037	2.61866
10	1.20072	0.0759858	0.160862											10	-15.3846	-0.0295858	0
11	1.73375	0.141794	0.213735											average	-20.0753	-0.254425	-5.86653
12	0.617237	0.156244	0.205028											sem	4.0164	2.56415	2.24234
13		0.175784												t test		0.000708339	0.00915603
14		0.187099
15		0.1884
16		0.173364
average	1	0.153288	0.151393
sem	0.0871045	0.010624	0.013815
t test		8.36326e-07	7.35741e-07
