# Supplementary material for: Electron transport chain biogenesis activated by a JNK-insulin-Myc relay primes mitochondrial inheritance in Drosophila
Source: eLife. 2019 Oct 15;8:e49309. doi: 10.7554/eLife.49309 (PMC6809605; doi:10.7554/eLife.49309)
Supplement: Supplementary file 2. [file elife-49309-supp2.xlsx]

## Sheet: DE_FULL_MSTR
Row.names	chr	start	end	strand	genesymbol	S1_WT.2	S2_WT.2	S3_WT.2	S4_MU.2	S5_MU.2	S6_MU.2	log2FC	pvalue	qvalue
FBgn0000239	2L	21174182	21179683	-	bur	8.45614	8.47171	8.47992	6.6293	6.61259	6.53187	-1.87805	5.47955e-11	8.60034e-10
FBgn0000316	X	255674	258469	+	cin	7.3556	7.32061	7.3499	5.76557	5.6714	5.68573	-1.63439	1.60614e-10	8.60034e-10
FBgn0000565	3L	15511052	15513202	+	Eip71CD	5.78167	5.72495	5.73744	3.7694	3.80574	3.87666	-1.93028	1.16673e-10	8.60034e-10
FBgn0000566	2R	18627918	18629395	+	Eip55E	7.6187	7.64269	7.55587	5.86938	5.81542	5.91575	-1.73883	1.61054e-10	8.60034e-10
FBgn0000575	3L	749400	753492	+	emc	7.40488	7.33174	7.446	5.50293	5.455	5.36632	-1.95279	1.64561e-10	8.60034e-10
FBgn0000964	2L	19464267	19467758	+	tj	7.1825	7.16	7.31941	4.4627	4.45974	4.48088	-2.75347	1.06701e-11	8.60034e-10
FBgn0001149	3R	12367817	12369268	-	GstD1	4.01529	4.13627	3.89758	7.70174	7.48259	7.63926	3.60008	8.43277e-11	8.60034e-10
FBgn0001257	3L	4224006	4236147	-	ImpL2	5.71449	5.83093	5.73477	2.95681	3.02023	2.99493	-2.76729	1.52127e-11	8.60034e-10
FBgn0001330	X	2237858	2242035	-	kz	6.15736	6.25182	6.17907	4.03591	4.09502	4.05664	-2.13241	3.5251e-11	8.60034e-10
FBgn0001341	X	629773	633633	+	l(1)1Bi	7.26529	7.26428	7.2769	5.34637	5.35362	5.27551	-1.94354	2.70866e-11	8.60034e-10
FBgn0001978	2L	15113480	15118069	+	stc	7.6764	7.65461	7.73862	6.11233	6.07874	6.12574	-1.58399	1.79726e-10	8.60034e-10
FBgn0002174	2R	23706913	23709026	+	l(2)tid	5.90733	5.90251	5.8314	4.04203	3.96185	4.05551	-1.86092	1.69202e-10	8.60034e-10
FBgn0002183	3L	1871574	1876312	-	dre4	7.89028	7.90992	7.93049	6.38504	6.37037	6.37443	-1.53346	1.09855e-10	8.60034e-10
FBgn0003141	2L	20073719	20075458	-	pr	6.86179	6.93856	6.837	5.14956	5.14043	5.09469	-1.75049	1.25635e-10	8.60034e-10
FBgn0003256	2R	1071462	1125927	+	rl	7.76595	7.66345	7.81144	5.50715	5.57355	5.50135	-2.21933	4.70336e-11	8.60034e-10
FBgn0003275	3R	5371795	5372397	+	RpII18	6.7912	6.82494	6.71419	4.90104	4.8718	4.93485	-1.87384	9.09295e-11	8.60034e-10
FBgn0003277	X	11562800	11570326	-	RpII215	8.15619	8.18226	8.15492	6.56749	6.51508	6.49706	-1.63786	1.03348e-10	8.60034e-10
FBgn0003435	2R	19517864	19631508	-	sm	5.56577	5.63418	5.67838	3.17199	3.27927	3.23239	-2.3979	5.2171e-11	8.60034e-10
FBgn0003676	3R	22489105	22491439	-	CCT1	9.32628	9.32275	9.26146	7.56272	7.47219	7.50981	-1.78856	1.13275e-10	8.60034e-10
FBgn0003748	2R	21074018	21088945	+	Treh	7.49807	7.54449	7.48409	5.66772	5.6903	5.71972	-1.81634	4.25022e-11	8.60034e-10
FBgn0003978	2L	20064261	20065679	-	vls	6.67539	6.71695	6.59217	4.35699	4.23973	4.34846	-2.34757	4.8687e-11	8.60034e-10
FBgn0004003	2R	19249395	19250917	+	wbl	5.26208	5.10114	5.19265	0.0947295	-0.116262	-0.500991	-5.35526	1.22487e-10	8.60034e-10
FBgn0004045	X	10053811	10055498	+	Yp1	12.4695	12.1167	12.4581	8.92753	8.80914	8.86028	-3.48092	1.44735e-10	8.60034e-10
FBgn0004047	X	13759546	13761547	+	Yp3	11.1912	10.6431	11.1549	5.71875	5.72022	5.97114	-5.19191	1.50884e-10	8.60034e-10
FBgn0004132	2R	7565873	7566738	-	boca	5.82795	5.76135	5.78108	3.88904	3.95176	3.92271	-1.86691	9.15907e-11	8.60034e-10
FBgn0004363	2L	10847227	10850848	-	porin	10.5945	10.5231	10.5594	8.34707	8.20266	8.16969	-2.31885	9.00591e-11	8.60034e-10
FBgn0004364	2R	20111511	20116932	+	18w	6.26266	6.19302	6.2536	3.77431	3.83325	3.86313	-2.41245	1.39769e-11	8.60034e-10
FBgn0004367	X	16391698	16399850	+	mei-41	5.66436	5.61926	5.65575	3.96189	3.9536	3.98083	-1.68152	1.48549e-10	8.60034e-10
FBgn0004400	2R	17628491	17633516	-	rhi	5.89138	5.96732	5.91084	3.88548	3.95567	3.9449	-1.9934	6.35185e-11	8.60034e-10
FBgn0004406	2L	13823980	13827772	-	tam	6.23431	6.24406	6.26018	4.6672	4.61395	4.62848	-1.61058	1.2712e-10	8.60034e-10
FBgn0004465	3L	16610662	16612199	-	Su(P)	5.88105	5.92696	5.83954	4.09459	4.08644	4.10861	-1.78503	1.14819e-10	8.60034e-10
FBgn0005198	3L	20129181	20139010	+	gig	6.12632	6.15144	6.16059	4.60693	4.61483	4.60623	-1.53722	1.55198e-10	8.60034e-10
FBgn0005278	2L	106903	114432	+	Sam-S	10.1953	10.3288	10.1408	8.08148	7.98155	8.02017	-2.19404	1.76153e-10	8.60034e-10
FBgn0005391	X	10050951	10052636	-	Yp2	13.0934	13.1128	13.0298	9.66237	9.46572	9.60887	-3.49883	7.07097e-12	8.60034e-10
FBgn0005674	3R	23952136	23958391	-	GluProRS	7.89088	8.01797	7.98484	6.21575	6.23995	6.2328	-1.73495	1.68817e-10	8.60034e-10
FBgn0010292	X	7901880	7903643	+	bys	6.96836	7.03515	6.92797	5.1895	5.18705	5.09882	-1.81812	1.61042e-10	8.60034e-10
FBgn0010328	3R	27256595	27264055	-	woc	8.45415	8.4429	8.51109	6.78071	6.78429	6.78929	-1.68433	7.89959e-11	8.60034e-10
FBgn0010391	X	11126877	11129087	-	Gtp-bp	7.54855	7.5129	7.47308	5.36382	5.23988	5.35279	-2.19315	3.80569e-11	8.60034e-10
FBgn0010438	3R	16204194	16205250	-	mtSSB	7.27912	7.35544	7.27164	5.61355	5.58637	5.60879	-1.69918	9.56233e-11	8.60034e-10
FBgn0010520	2L	9895287	9896104	+	Bka	6.18478	6.23015	6.22176	4.32579	4.26108	4.2492	-1.93465	5.01213e-11	8.60034e-10
FBgn0010549	2R	9390165	9395281	+	l(2)03659	6.59236	6.71024	6.59164	4.66815	4.75603	4.69526	-1.92364	1.52074e-10	8.60034e-10
FBgn0010621	2R	12174802	12177516	+	CCT5	8.91901	8.86493	8.87474	7.13246	6.9997	7.05952	-1.82195	1.56047e-10	8.60034e-10
FBgn0010660	2R	22918937	22924742	-	Nup214	7.75269	7.74979	7.83986	5.97028	5.93068	5.92616	-1.83812	6.71718e-11	8.60034e-10
FBgn0010741	3L	11073292	11074388	-	Pfdn2	7.46743	7.5103	7.47439	5.65969	5.6094	5.56768	-1.87182	4.747e-11	8.60034e-10
FBgn0010747	3L	5152678	5154777	+	Srp54k	7.46398	7.45955	7.4682	5.76381	5.69691	5.71757	-1.73775	5.05146e-11	8.60034e-10
FBgn0010803	3R	9265027	9266904	-	TrpRS	6.91918	6.84788	6.8885	5.05888	4.95538	4.91797	-1.908	1.42662e-10	8.60034e-10
FBgn0010808	3R	31052616	31053915	-	Chchd3	6.85947	6.90914	6.77029	5.02822	5.02095	5.02972	-1.81922	1.40542e-10	8.60034e-10
FBgn0011016	3L	16129617	16130983	+	SsRbeta	8.54001	8.39158	8.54932	6.26194	6.24939	6.23474	-2.24471	5.21174e-11	8.60034e-10
FBgn0011225	3R	24252826	24271233	-	jar	7.64972	7.67319	7.68702	5.82011	5.78828	5.70887	-1.89754	5.94007e-11	8.60034e-10
FBgn0011336	3R	25066712	25069637	-	Stt3B	8.00774	7.94824	7.90004	5.96554	5.89243	5.94287	-2.01852	4.4462e-11	8.60034e-10
FBgn0011509	3L	8718949	8720225	-	SrpRbeta	6.53152	6.41718	6.47784	4.31476	4.32985	4.36684	-2.1381	3.42247e-11	8.60034e-10
FBgn0011763	2R	13222433	13228202	+	Dp	8.42757	8.45341	8.40538	6.79109	6.75628	6.75068	-1.66283	7.78878e-11	8.60034e-10
FBgn0011818	2L	2492955	2498846	+	oaf	6.7519	6.68562	6.78793	4.80592	4.80389	4.73186	-1.96141	6.83551e-11	8.60034e-10
FBgn0013269	3R	15331584	15333133	-	FK506-bp1	9.49018	9.57347	9.46996	7.62018	7.63405	7.54129	-1.91327	1.23725e-10	8.60034e-10
FBgn0013746	2L	8993818	8997379	-	alien	7.13855	7.14526	7.14027	5.52079	5.50057	5.44269	-1.65335	9.37649e-11	8.60034e-10
FBgn0014023	3R	9514822	9515908	-	mRpL47	5.72132	5.72805	5.65703	3.82692	3.74856	3.76679	-1.92106	1.12589e-10	8.60034e-10
FBgn0014075	3L	18872747	18878245	+	Ugt	8.01234	7.97908	8.02808	6.4263	6.38276	6.37534	-1.61152	1.07183e-10	8.60034e-10
FBgn0014092	2L	16327069	16328131	+	CG4278	6.0146	6.09624	5.97612	4.08502	4.15145	4.08105	-1.92035	1.52409e-10	8.60034e-10
FBgn0014189	2L	5539326	5542314	-	Hel25E	8.99668	8.90325	8.95098	7.03253	6.92002	6.92498	-1.9909	9.87001e-11	8.60034e-10
FBgn0014868	X	9156929	9158515	-	Ost48	6.80669	6.71227	6.80294	4.85807	4.74995	4.77705	-1.97996	9.58433e-11	8.60034e-10
FBgn0015295	2R	16199426	16202884	-	Shark	6.33611	6.30583	6.34875	4.58114	4.51409	4.56882	-1.77684	7.65508e-11	8.60034e-10
FBgn0015360	3L	2258839	2262664	-	oxt	6.94142	6.88439	6.94484	5.04487	5.03786	5.03505	-1.88442	2.85795e-11	8.60034e-10
FBgn0015925	2R	16264652	16266959	+	csul	6.22641	6.26594	6.2811	4.51225	4.40562	4.44674	-1.80508	1.3081e-10	8.60034e-10
FBgn0016119	3R	23355220	23356064	-	ATPsynCF6	7.96408	7.99882	7.92534	6.3504	6.31545	6.27128	-1.65055	1.53035e-10	8.60034e-10
FBgn0019925	3R	15343653	15346176	-	Surf4	7.77361	7.6666	7.79036	5.98413	5.9361	5.93889	-1.79026	1.57378e-10	8.60034e-10
FBgn0019960	3R	22019505	22023335	-	Mitofilin	7.44265	7.49939	7.39019	5.73288	5.71004	5.76484	-1.70812	1.45732e-10	8.60034e-10
FBgn0020270	2L	11282090	11284335	+	mre11	6.0146	5.94542	5.88594	3.73058	3.70769	3.63352	-2.25485	6.72603e-11	8.60034e-10
FBgn0020443	2L	12434452	12441279	+	eRF3	9.18285	9.13249	9.2276	7.48168	7.47885	7.41425	-1.72255	1.68482e-10	8.60034e-10
FBgn0020633	3L	8891596	8894310	+	Mcm7	7.29328	7.31579	7.26107	5.70476	5.62342	5.61534	-1.64214	1.70342e-10	8.60034e-10
FBgn0020655	3L	12415026	12417580	-	ArfGAP1	6.88051	6.75355	6.82315	5.02808	4.98381	4.957	-1.82924	1.44732e-10	8.60034e-10
FBgn0021761	2L	11004820	11010921	+	Nup154	7.53147	7.60675	7.59448	5.89232	5.90134	5.88668	-1.68414	7.98909e-11	8.60034e-10
FBgn0021795	2R	11370300	11371335	-	Tapdelta	7.91304	7.79718	7.84958	5.70034	5.68324	5.73085	-2.14849	2.36441e-11	8.60034e-10
FBgn0023509	X	1908239	1920318	+	mip130	6.64106	6.66591	6.57412	4.95225	4.89618	4.9413	-1.69676	1.50011e-10	8.60034e-10
FBgn0023512	X	1920166	1922874	-	eIF2Bepsilon	6.53926	6.59583	6.51405	4.80729	4.74704	4.72423	-1.78998	1.15421e-10	8.60034e-10
FBgn0023514	X	1877317	1879077	+	CG14805	6.7197	6.72781	6.69922	4.79698	4.71198	4.75297	-1.96218	3.11742e-11	8.60034e-10
FBgn0024236	3L	8525244	8534503	+	foi	8.02853	8.05977	8.05223	6.51249	6.48086	6.49241	-1.55143	1.04493e-10	8.60034e-10
FBgn0024732	2R	12044612	12050172	+	Drep1	6.91754	6.93602	6.90476	3.85699	3.89684	3.72396	-3.09059	4.63187e-12	8.60034e-10
FBgn0024889	3L	19807232	19810398	+	Kap-alpha1	7.90174	7.89424	7.85934	6.34899	6.2889	6.28777	-1.57655	1.45034e-10	8.60034e-10
FBgn0024912	3R	6658806	6660100	-	agt	6.41886	6.31759	6.41716	4.43439	4.48383	4.37911	-1.95112	1.29967e-10	8.60034e-10
FBgn0024957	3R	10408618	10412869	-	Irp-1B	6.91263	6.83689	6.8514	5.21424	5.11865	5.16002	-1.7027	1.69916e-10	8.60034e-10
FBgn0024983	X	527941	530291	-	CG4293	5.94573	5.83035	5.83706	3.88775	3.86955	3.9357	-1.97247	1.34413e-10	8.60034e-10
FBgn0025390	X	1523554	1668788	-	Mur2B	5.15067	5.04369	5.16663	2.89759	2.79641	2.88576	-2.26619	1.83336e-10	8.60034e-10
FBgn0025682	3L	1298672	1300389	+	scf	6.96649	7.11273	7.02082	4.95642	4.88681	4.8323	-2.14185	1.05684e-10	8.60034e-10
FBgn0025700	2L	9917221	9918330	-	CG5885	7.86823	7.71286	7.73777	5.72981	5.66299	5.77597	-2.05008	1.75051e-10	8.60034e-10
FBgn0025724	2L	13378902	13382382	+	beta'COP	7.6028	7.5371	7.57936	5.68067	5.62522	5.64	-1.92441	2.9059e-11	8.60034e-10
FBgn0025725	3L	1641066	1645199	-	alphaCOP	7.95629	7.85939	7.90236	6.04105	5.93091	5.98214	-1.92114	9.26947e-11	8.60034e-10
FBgn0026147	2L	10989401	10997897	+	CG16833	7.67543	7.75412	7.72671	6.07471	6.02727	6.03652	-1.67245	1.04787e-10	8.60034e-10
FBgn0026239	3R	18984025	19022436	+	gukh	6.26803	6.33778	6.24987	4.63304	4.61133	4.60913	-1.66696	1.53429e-10	8.60034e-10
FBgn0026259	3L	3428658	3460977	-	eIF5B	7.63605	7.71956	7.68143	6.01172	6.03468	5.96927	-1.6739	1.29167e-10	8.60034e-10
FBgn0026316	2R	17788412	17789410	-	Ubc10	7.3056	7.21904	7.27064	5.6329	5.57714	5.5993	-1.66188	1.28767e-10	8.60034e-10
FBgn0026602	2R	7243024	7245776	-	Ady43A	6.14141	5.96391	6.11436	3.23951	3.0303	3.25031	-2.90863	1.53773e-10	8.60034e-10
FBgn0027066	2R	6749227	6756300	+	Eb1	8.14221	8.11045	8.17396	6.43829	6.37883	6.358	-1.75023	9.01967e-11	8.60034e-10
FBgn0027084	X	9606363	9608884	-	LysRS	8.29617	8.26857	8.22234	6.52867	6.42671	6.48381	-1.78254	1.18025e-10	8.60034e-10
FBgn0027086	3L	22288665	22292810	+	IleRS	8.66832	8.75766	8.63791	6.92291	6.91427	6.87069	-1.7857	1.51791e-10	8.60034e-10
FBgn0027090	3R	25263267	25265721	-	GlnRS	7.65267	7.64097	7.58509	5.88536	5.85241	5.88708	-1.75131	5.76907e-11	8.60034e-10
FBgn0027094	2L	8378262	8381764	-	AlaRS	8.17801	8.21576	8.23971	6.62542	6.5413	6.56219	-1.63438	1.69277e-10	8.60034e-10
FBgn0027339	3L	22789233	22835194	-	jim	5.71791	5.90087	5.82481	3.43693	3.49975	3.45568	-2.35018	1.02936e-10	8.60034e-10
FBgn0027358	X	19616663	19618537	-	Tim9b	5.8941	5.93581	5.91063	4.20627	4.18886	4.17476	-1.72377	9.0461e-11	8.60034e-10
FBgn0027496	2L	6489090	6490194	+	epsilonCOP	6.18971	6.06158	6.14498	4.03504	3.92221	4.0121	-2.14457	1.08082e-10	8.60034e-10
FBgn0027529	2R	20319180	20325973	+	tapas	7.99173	8.00979	8.00162	5.8953	5.92529	5.94837	-2.07806	1.00215e-11	8.60034e-10
FBgn0027537	X	13822826	13825910	+	Nup93-1	7.35132	7.35354	7.29888	5.76019	5.70984	5.71775	-1.60521	1.18881e-10	8.60034e-10
FBgn0027549	3L	8110368	8113406	+	CG7927	6.68065	6.74334	6.70889	4.69522	4.6469	4.6099	-2.0606	2.7382e-11	8.60034e-10
FBgn0027592	2L	473013	476170	+	MED15	6.4136	6.32435	6.4076	4.74735	4.72349	4.74878	-1.64251	1.82178e-10	8.60034e-10
FBgn0027602	X	17413267	17422145	-	CG8611	7.00477	7.12334	7.04048	5.17684	5.1377	5.07625	-1.92603	1.18043e-10	8.60034e-10
FBgn0027607	2R	8944298	8947344	-	CG8230	6.45924	6.36467	6.39092	4.7635	4.71768	4.7135	-1.67295	1.78991e-10	8.60034e-10
FBgn0027619	2R	9968929	9970897	+	eIF3j	8.02522	8.0684	8.03455	6.32779	6.33655	6.26205	-1.73411	7.85164e-11	8.60034e-10
FBgn0027780	2L	8445861	8449576	-	U26	5.11534	5.21931	5.17488	3.08544	2.98601	2.9759	-2.15735	1.71808e-10	8.60034e-10
FBgn0027835	2R	18412027	18421124	+	Dp1	10.0579	10.2022	10.0645	8.15653	8.12539	8.08492	-1.98613	1.82049e-10	8.60034e-10
FBgn0027872	2R	17695776	17698362	-	rdgBbeta	5.31989	5.36437	5.32357	3.37546	3.38504	3.31467	-1.97598	1.01673e-10	8.60034e-10
FBgn0028425	2L	12051755	12056042	-	JhI-21	7.26377	7.26162	7.20132	5.54151	5.46794	5.55642	-1.72017	1.2891e-10	8.60034e-10
FBgn0028426	2R	10307030	10309794	-	JhI-1	6.23311	6.28434	6.1869	4.46052	4.41534	4.44739	-1.79334	1.11287e-10	8.60034e-10
FBgn0028554	2L	6914301	6920210	-	x16	7.24637	7.17278	7.23541	5.60826	5.55843	5.55762	-1.64341	1.29003e-10	8.60034e-10
FBgn0028646	3R	30445635	30455867	-	aralar1	7.23222	7.22398	7.19031	5.5982	5.53864	5.62252	-1.62892	1.36298e-10	8.60034e-10
FBgn0028744	2R	17789679	17792448	+	CG5033	7.1458	7.21926	7.15421	5.25922	5.1969	5.14373	-1.97322	6.59993e-11	8.60034e-10
FBgn0028833	3R	26054237	26055438	-	Dak1	7.0772	7.10691	7.04528	5.27639	5.25666	5.34319	-1.7844	8.30467e-11	8.60034e-10
FBgn0028968	3R	31572143	31575707	+	gammaCOP	7.03234	6.94695	7.04928	5.14252	5.06153	5.09483	-1.91052	8.21978e-11	8.60034e-10
FBgn0028969	X	1859141	1861790	-	deltaCOP	7.24566	7.14815	7.29552	5.40556	5.37782	5.34574	-1.85356	1.70001e-10	8.60034e-10
FBgn0029113	3L	8125327	8127818	-	Uba2	7.24139	7.19083	7.19648	5.42432	5.42163	5.41238	-1.78999	3.44713e-11	8.60034e-10
FBgn0029148	3L	14801328	14802168	-	NHP2	7.6318	7.67504	7.56429	5.62758	5.53833	5.51326	-2.06415	7.25569e-11	8.60034e-10
FBgn0029174	2L	9888005	9890119	+	FKBP59	8.35173	8.42142	8.34305	6.66921	6.66357	6.58154	-1.73426	1.64251e-10	8.60034e-10
FBgn0029666	X	3485650	3490915	+	CG10803	6.71218	6.77001	6.73228	4.88848	4.89749	4.85298	-1.85833	3.74386e-11	8.60034e-10
FBgn0029715	X	4553117	4554398	-	CG11444	8.2487	8.24603	8.15446	6.52003	6.45834	6.44163	-1.74334	1.69315e-10	8.60034e-10
FBgn0029718	X	4647871	4648646	+	mRpL30	6.44817	6.52412	6.51743	4.80574	4.77984	4.72351	-1.7275	1.5136e-10	8.60034e-10
FBgn0029755	X	5317409	5319071	+	Sas10	6.49891	6.59532	6.50383	4.75341	4.73049	4.75594	-1.78615	1.02193e-10	8.60034e-10
FBgn0029835	X	6050828	6065646	+	CG5921	4.73437	4.55955	4.73271	1.28077	1.10778	1.11691	-3.51393	1.30928e-10	8.60034e-10
FBgn0030007	X	8143904	8145602	-	alpha-PheRS	7.15994	7.07434	7.05697	5.22042	5.1505	5.24654	-1.89124	1.11459e-10	8.60034e-10
FBgn0030305	X	11483518	11485060	+	Uba5	6.71286	6.55703	6.634	4.61321	4.56586	4.57377	-2.05021	9.13676e-11	8.60034e-10
FBgn0030306	X	11485250	11486566	+	Spase25	7.46906	7.35914	7.44963	5.31373	5.23723	5.17756	-2.18315	6.49108e-11	8.60034e-10
FBgn0030330	X	11720245	11723854	+	Tango10	6.14751	6.17317	6.16113	4.39916	4.35044	4.39553	-1.7799	6.2496e-11	8.60034e-10
FBgn0030354	X	11899996	11905371	-	Upf1	6.96951	7.04895	7.02221	5.47992	5.4738	5.45444	-1.54441	1.75128e-10	8.60034e-10
FBgn0030357	X	11920004	11924662	-	Sclp	3.8382	3.87779	3.88452	0.367825	0.456417	0.4873	-3.4297	1.04024e-10	8.60034e-10
FBgn0030431	X	12901353	12903516	-	CG4407	6.12863	6.10245	6.10969	4.47847	4.43524	4.43808	-1.66317	1.02589e-10	8.60034e-10
FBgn0030480	X	13385210	13385893	+	Tim9a	5.32618	5.39351	5.42266	3.33899	3.40368	3.36078	-2.01361	1.24628e-10	8.60034e-10
FBgn0030482	X	13396899	13401224	+	CG1673	7.08913	7.23217	7.04273	4.77964	4.69392	4.70864	-2.39438	7.69288e-11	8.60034e-10
FBgn0030556	X	14240266	14242822	-	mRNA-cap	6.49354	6.47763	6.46195	4.96504	4.91165	4.91079	-1.54843	1.67338e-10	8.60034e-10
FBgn0030596	X	14911781	14913812	-	CG12398	6.25821	6.29731	6.2654	2.9275	3.17226	3.15309	-3.18349	2.28655e-11	8.60034e-10
FBgn0030662	X	15585289	15593534	-	CG9220	4.81764	4.78368	4.79126	1.19964	1.02615	1.03655	-3.71432	1.89792e-11	8.60034e-10
FBgn0030686	X	15761248	15762663	+	mRpL3	6.16314	6.23015	6.16959	4.54403	4.50768	4.49264	-1.67291	1.4493e-10	8.60034e-10
FBgn0030687	X	15762956	15769514	+	CG17209	6.6116	6.66301	6.60907	4.83475	4.8007	4.83676	-1.80407	4.86087e-11	8.60034e-10
FBgn0030734	X	16293853	16297718	-	CG9911	7.33449	7.30288	7.29938	5.59086	5.55116	5.56002	-1.74484	4.2035e-11	8.60034e-10
FBgn0030801	X	16884581	16886612	+	Rcp	6.32741	6.27082	6.25968	4.66097	4.60987	4.59166	-1.66448	1.69272e-10	8.60034e-10
FBgn0030802	X	16885546	16886560	-	DENR	6.12039	6.05519	6.06504	4.37304	4.319	4.33406	-1.73803	1.14931e-10	8.60034e-10
FBgn0031006	X	19252111	19261240	-	rictor	7.06679	7.10096	7.07058	5.59424	5.55919	5.58985	-1.49836	1.45166e-10	8.60034e-10
FBgn0031041	X	19616663	19618537	-	CG12788	5.8941	5.93581	5.91063	4.20627	4.18886	4.17476	-1.72377	9.0461e-11	8.60034e-10
FBgn0031049	X	19643327	19644518	+	Sec61gamma	8.18457	7.99984	8.08737	5.96875	5.88913	5.88716	-2.17565	1.21321e-10	8.60034e-10
FBgn0031052	X	19652305	19659407	+	CG14215	7.33783	7.31208	7.33598	5.81416	5.77109	5.74444	-1.55204	1.42971e-10	8.60034e-10
FBgn0031078	X	19852214	19859379	+	Nup205	7.56459	7.66426	7.54595	5.8262	5.77779	5.83094	-1.77996	1.49077e-10	8.60034e-10
FBgn0031144	X	21028652	21031950	-	CG1529	5.6601	5.64339	5.69916	3.84471	3.80752	3.85794	-1.83323	1.00111e-10	8.60034e-10
FBgn0031188	X	22469981	22472021	-	CG14613	6.65859	6.66155	6.61805	4.88475	4.82265	4.89853	-1.77767	7.56721e-11	8.60034e-10
FBgn0031216	2L	94739	102086	+	Zir	6.98788	6.98249	6.99998	5.54869	5.52709	5.49479	-1.46668	1.83557e-10	8.60034e-10
FBgn0031260	2L	542786	544653	-	Spp	7.52417	7.30173	7.38572	4.93355	4.84055	4.92558	-2.50473	9.49318e-11	8.60034e-10
FBgn0031266	2L	568340	572907	+	Sf3b1	7.54855	7.62794	7.47228	5.63377	5.59635	5.55912	-1.95333	1.37894e-10	8.60034e-10
FBgn0031314	2L	1164443	1166425	+	IntS14	5.46362	5.435	5.37303	3.25214	3.13745	3.21829	-2.22246	9.78941e-11	8.60034e-10
FBgn0031319	2L	1177690	1182454	+	CG4896	5.12052	5.06342	5.16303	2.93879	2.95555	2.86781	-2.19491	1.28714e-10	8.60034e-10
FBgn0031390	2L	2137350	2145187	-	tho2	7.16945	7.16126	7.23472	5.57296	5.5281	5.50457	-1.65353	1.42681e-10	8.60034e-10
FBgn0031392	2L	2151754	2155389	+	AIF	7.3751	7.28744	7.4049	5.43754	5.38219	5.38165	-1.95544	6.63605e-11	8.60034e-10
FBgn0031449	2L	2725674	2739830	+	CG31689	7.06196	7.03165	7.03251	4.45047	4.35253	4.46541	-2.62093	5.61136e-12	8.60034e-10
FBgn0031454	2L	2758427	2759677	-	CG9960	4.96929	5.02015	4.95638	2.8677	2.82737	2.83123	-2.13983	9.54414e-11	8.60034e-10
FBgn0031455	2L	2758427	2759677	-	Snapin	4.96929	5.02015	4.95638	2.8677	2.82737	2.83123	-2.13983	9.54414e-11	8.60034e-10
FBgn0031493	2L	3026252	3029168	-	Sf3b2	7.08291	7.10775	7.10514	5.37702	5.34444	5.32956	-1.7484	4.20674e-11	8.60034e-10
FBgn0031497	2L	3035493	3037403	-	SerRS	7.64676	7.64237	7.48611	5.53232	5.48068	5.51912	-2.08128	1.20692e-10	8.60034e-10
FBgn0031609	2L	4461657	4463447	-	CG15443	5.47376	5.34676	5.30179	2.76852	2.78249	2.72342	-2.60981	7.99272e-11	8.60034e-10
FBgn0031645	2L	4892112	4903889	+	CG3036	5.64187	5.6025	5.5618	3.08318	2.98015	2.98545	-2.58621	2.38497e-11	8.60034e-10
FBgn0031682	2L	5093976	5095910	+	CG5828	5.37505	5.29554	5.34248	3.38879	3.33789	3.42663	-1.95522	1.60618e-10	8.60034e-10
FBgn0031713	2L	5530620	5532223	-	CG7277	5.74261	5.73514	5.70883	3.58484	3.60131	3.535	-2.15303	2.93867e-11	8.60034e-10
FBgn0031756	2L	5965391	5967752	-	CG13992	7.13689	7.15782	7.11571	4.26328	4.16224	4.24101	-2.91643	1.92395e-12	8.60034e-10
FBgn0031760	2L	6000228	6003738	+	Tsp26A	5.12464	5.01154	5.04865	2.2362	2.18544	2.014	-2.91204	1.03479e-10	8.60034e-10
FBgn0031883	2L	7032721	7037878	+	Caper	7.19285	7.15323	7.21877	5.43798	5.37052	5.40784	-1.78308	6.24242e-11	8.60034e-10
FBgn0031948	2L	7786160	7790557	-	CG7149	5.31584	5.36993	5.3031	3.12168	3.06903	2.94688	-2.28179	1.51497e-10	8.60034e-10
FBgn0031996	2L	8197193	8198813	+	CG8460	5.88925	5.85264	5.85748	3.99863	3.90898	3.91743	-1.92559	8.21087e-11	8.60034e-10
FBgn0032015	2L	8306696	8308192	-	Ostgamma	7.08662	7.06788	7.05978	5.32979	5.22804	5.22113	-1.8119	9.74035e-11	8.60034e-10
FBgn0032029	2L	8370454	8374250	+	CG17292	6.31708	6.1957	6.22849	3.9308	3.86808	3.87537	-2.35557	2.68881e-11	8.60034e-10
FBgn0032127	2L	9545811	9547424	+	CG13114	5.8953	5.65221	5.8207	-0.265279	-0.249716	-0.122223	-6.00388	4.12309e-11	8.60034e-10
FBgn0032154	2L	9891255	9893446	-	mtDNA-helicase	5.95126	5.93367	5.91427	4.18483	4.09021	4.10724	-1.80623	1.28655e-10	8.60034e-10
FBgn0032194	2L	10211143	10213721	+	CG4901	7.28167	7.32716	7.28636	5.67805	5.67483	5.65091	-1.6305	7.46619e-11	8.60034e-10
FBgn0032246	2L	10423291	10425482	+	CG5168	6.80428	6.77615	6.68737	5.01879	4.94477	4.96366	-1.7795	1.82463e-10	8.60034e-10
FBgn0032258	2L	10485538	10488622	-	CG7456	6.43161	6.52073	6.4745	4.60909	4.65555	4.61682	-1.84818	6.7509e-11	8.60034e-10
FBgn0032298	2L	10768234	10769952	-	CG6724	7.25121	7.34561	7.21937	5.01198	4.90274	4.91579	-2.32915	3.76682e-11	8.60034e-10
FBgn0032350	2L	11151506	11155721	-	CG6287	8.33224	8.32407	8.23023	5.3171	5.2186	5.26845	-3.02826	2.3636e-12	8.60034e-10
FBgn0032408	2L	12095176	12096511	-	CG6712	6.24524	6.32414	6.30776	4.19847	4.27569	4.16666	-2.07762	6.09975e-11	8.60034e-10
FBgn0032450	2L	12700949	12704451	-	CG5776	6.8993	6.93561	6.87216	5.2992	5.27987	5.23645	-1.63023	1.27746e-10	8.60034e-10
FBgn0032453	2L	12707661	12708680	+	CG6180	7.78945	7.76508	7.69783	6.06078	6.03289	6.0391	-1.70667	9.63516e-11	8.60034e-10
FBgn0032455	2L	12713276	12721843	-	Pih1D1	6.63619	6.67123	6.65748	5.03992	5.04003	5.00251	-1.62752	8.66663e-11	8.60034e-10
FBgn0032465	2L	12993757	13000635	-	CG12404	6.0718	5.99789	6.0542	4.13388	4.22228	4.18981	-1.85793	1.13406e-10	8.60034e-10
FBgn0032482	2L	13203762	13210828	+	Pect	6.74354	6.66817	6.72607	5.05297	5.07818	5.07764	-1.64286	1.13523e-10	8.60034e-10
FBgn0032513	2L	13374019	13376404	+	CG6565	6.48313	6.49644	6.43861	4.86005	4.79622	4.78697	-1.65799	1.54804e-10	8.60034e-10
FBgn0032524	2L	13444103	13445651	-	CG9267	5.51285	5.48998	5.48456	3.73418	3.67123	3.67908	-1.80142	1.32108e-10	8.60034e-10
FBgn0032640	2L	17471603	17474773	+	Sgt	7.7546	7.73518	7.66434	5.95314	5.86028	5.86196	-1.82631	1.27074e-10	8.60034e-10
FBgn0032646	2L	17499268	17501106	-	mEFTs	7.21539	7.20189	7.1321	5.48828	5.41404	5.4428	-1.73455	1.17224e-10	8.60034e-10
FBgn0032704	2L	18704570	18705703	-	Jwa	7.39659	7.33682	7.36393	5.74561	5.65657	5.71757	-1.65905	1.43493e-10	8.60034e-10
FBgn0032750	2L	19063295	19064726	+	CG10495	4.95546	4.9823	4.97211	3.06784	2.99408	3.02532	-1.94353	1.7465e-10	8.60034e-10
FBgn0032781	2L	19430643	19432444	+	RtcB	6.31866	6.29377	6.32058	4.62219	4.5014	4.54057	-1.75773	1.72955e-10	8.60034e-10
FBgn0032880	2L	20730416	20734309	-	TM9SF2	7.46845	7.49222	7.44637	5.87943	5.83304	5.84009	-1.61812	8.98197e-11	8.60034e-10
FBgn0032924	2L	21160636	21163083	-	Nbr	7.29786	7.24789	7.239	5.77014	5.73902	5.76666	-1.50278	1.75909e-10	8.60034e-10
FBgn0033052	2R	6026273	6036388	-	SCAP	6.5321	6.58852	6.53996	4.82886	4.79737	4.82817	-1.73569	6.60032e-11	8.60034e-10
FBgn0033092	2R	6675822	6693162	+	CG9422	5.94893	6.05173	5.97015	3.88775	3.8942	3.98262	-2.06965	9.37764e-11	8.60034e-10
FBgn0033224	2R	7800785	7806385	-	Nop17l	7.76389	7.72181	7.82278	6.15881	6.12634	6.12473	-1.63262	1.65141e-10	8.60034e-10
FBgn0033235	2R	7936866	7939114	-	CG8728	7.19285	7.18036	7.16631	5.50367	5.39934	5.48441	-1.71743	1.21616e-10	8.60034e-10
FBgn0033241	2R	7958207	7960015	-	CG2915	7.32209	7.34046	7.28562	5.70154	5.6965	5.66091	-1.6297	8.91329e-11	8.60034e-10
FBgn0033315	2R	8626181	8627611	-	beta3GalTII	4.90178	4.98074	4.92015	2.57622	2.60292	2.68733	-2.31308	1.17997e-10	8.60034e-10
FBgn0033317	2R	8630207	8631962	-	CG8635	7.66988	7.75957	7.69714	5.83092	5.8508	5.84682	-1.86607	4.19968e-11	8.60034e-10
FBgn0033339	2R	8893613	8898798	+	Sec31	7.54404	7.47187	7.50749	5.77049	5.72884	5.77348	-1.75009	6.33593e-11	8.60034e-10
FBgn0033377	2R	9107151	9109718	-	Pmm45A	7.04096	6.97704	7.05561	5.45086	5.39317	5.41525	-1.60502	1.7141e-10	8.60034e-10
FBgn0033458	2R	9871470	9873646	+	CG18446	7.50025	7.85132	7.41098	3.1868	3.01275	3.12692	-4.48505	1.75665e-10	8.60034e-10
FBgn0033473	2R	10026839	10030668	+	CG12128	6.98661	7.03603	7.00481	5.52058	5.49102	5.47502	-1.5137	1.61606e-10	8.60034e-10
FBgn0033482	2R	10070981	10075645	-	CG1371	8.02722	8.00483	8.02596	6.19621	6.10936	6.12958	-1.87406	4.16098e-11	8.60034e-10
FBgn0033539	2R	10641818	10645427	-	Git	6.15206	6.1254	6.1642	4.54956	4.46701	4.49682	-1.64407	1.79695e-10	8.60034e-10
FBgn0033547	2R	10809397	10810655	+	CG12935	6.69616	6.82219	6.62814	4.52355	4.42715	4.51093	-2.22878	1.70108e-10	8.60034e-10
FBgn0033631	2R	11380347	11384114	-	Sod3	7.91699	7.85904	7.91183	6.20247	6.11348	6.16872	-1.73407	1.04461e-10	8.60034e-10
FBgn0033663	2R	11887568	11890979	-	ERp60	10.189	10.031	10.1246	6.53917	6.44491	6.41903	-3.64716	1.7936e-12	8.60034e-10
FBgn0033688	2R	12154258	12162998	-	Prp8	8.93125	8.99151	8.99098	7.29138	7.27028	7.20739	-1.71475	1.39816e-10	8.60034e-10
FBgn0033737	2R	12428449	12431099	-	Nup54	6.95539	6.87354	6.91935	5.21565	5.14265	5.19103	-1.73317	1.10362e-10	8.60034e-10
FBgn0033749	2R	12511534	12515062	-	achi	4.50753	4.47809	4.56657	2.12085	2.19091	2.14752	-2.36446	1.72186e-10	8.60034e-10
FBgn0033816	2R	13237256	13239468	-	CG4679	6.89175	6.81042	6.85296	4.99795	4.90405	4.93131	-1.90767	7.00505e-11	8.60034e-10
FBgn0033906	2R	14170462	14172998	+	CG8331	6.82756	6.80808	6.82076	5.33383	5.29138	5.30666	-1.50826	1.37285e-10	8.60034e-10
FBgn0033907	2R	14172986	14173596	-	mRpS16	6.16263	6.15398	6.08001	3.97231	3.86759	3.87858	-2.22611	4.57439e-11	8.60034e-10
FBgn0033917	2R	14243778	14246066	+	SmydA-1	6.32091	6.23451	6.32784	2.56412	2.8178	2.97171	-3.50731	9.6641e-11	8.60034e-10
FBgn0033918	2R	14256493	14258787	+	CG8531	6.86949	6.91838	6.84354	5.1845	5.12059	5.15024	-1.72539	9.50097e-11	8.60034e-10
FBgn0033929	2R	14363048	14365473	+	Tfb1	6.7739	6.7742	6.72985	5.07276	5.00893	5.02626	-1.72324	7.68322e-11	8.60034e-10
FBgn0033972	2R	14853863	14855048	-	Ciao1	6.30509	6.36626	6.28954	4.5721	4.58217	4.54381	-1.75342	9.27583e-11	8.60034e-10
FBgn0033989	2R	14987660	14992230	-	CG7639	5.92459	5.8266	5.82549	4.02741	3.98949	4.01735	-1.84644	1.40291e-10	8.60034e-10
FBgn0034035	2R	15677218	15678956	-	CG8207	5.73454	5.76105	5.75093	4.0714	4.04343	4.01385	-1.70626	1.29007e-10	8.60034e-10
FBgn0034061	2R	16006893	16007667	-	Ufc1	5.61975	5.6668	5.69593	3.57964	3.57224	3.4988	-2.11145	6.18686e-11	8.60034e-10
FBgn0034215	2R	17427795	17429315	+	Mtap	6.8017	6.81333	6.76709	5.02675	4.99994	4.99825	-1.7855	4.02073e-11	8.60034e-10
FBgn0034230	2R	17514217	17517445	+	CG4853	6.01265	6.01927	6.06504	4.22689	4.22571	4.26936	-1.79318	7.91483e-11	8.60034e-10
FBgn0034240	2R	17547769	17556289	+	MESR4	7.44843	7.43438	7.515	5.7077	5.77122	5.71578	-1.73444	1.02045e-10	8.60034e-10
FBgn0034259	2R	17671309	17672640	-	P32	8.09712	8.11854	8.02813	6.15814	6.01806	6.09169	-1.99189	1.10432e-10	8.60034e-10
FBgn0034277	2R	17764574	17767070	-	OstDelta	7.77312	7.71075	7.77357	5.75292	5.66468	5.67102	-2.05617	3.15424e-11	8.60034e-10
FBgn0034310	2R	18164694	18167140	-	Nup75	6.34785	6.32066	6.33602	4.63034	4.55286	4.571	-1.75079	8.65693e-11	8.60034e-10
FBgn0034345	2R	18421413	18426221	+	CG5174	7.6994	7.77394	7.66854	5.92762	5.93348	5.87902	-1.80081	9.75524e-11	8.60034e-10
FBgn0034401	2R	18846858	18850599	-	MetRS	7.73466	7.71793	7.75336	5.94926	5.83684	5.85204	-1.85572	8.12688e-11	8.60034e-10
FBgn0034422	2R	19227344	19228613	+	CG7137	5.80981	5.76587	5.69842	3.60782	3.6019	3.59273	-2.15455	4.88304e-11	8.60034e-10
FBgn0034542	2R	20662474	20667306	-	Fem-1	6.64429	6.65506	6.634	5.1075	5.08817	5.07359	-1.55458	1.07558e-10	8.60034e-10
FBgn0034579	2R	21060789	21061587	+	mRpL54	5.26675	5.13557	5.1361	2.96665	2.90316	2.9771	-2.22991	1.79291e-10	8.60034e-10
FBgn0034641	2R	21625030	21631422	+	mahj	7.61284	7.71824	7.60825	5.90477	5.886	5.90589	-1.74759	1.31688e-10	8.60034e-10
FBgn0034649	2R	21667541	21669916	-	PIG-M	6.98278	6.94562	7.00209	5.36312	5.3283	5.33633	-1.6345	8.72739e-11	8.60034e-10
FBgn0034791	2R	22881322	22882690	-	EMC8-9	5.8213	5.82429	5.7958	3.96189	4.01704	3.98975	-1.82251	7.52455e-11	8.60034e-10
FBgn0034936	2R	23949201	23952459	+	CG2970	6.38809	6.35309	6.34351	4.76067	4.71062	4.68376	-1.64283	1.51289e-10	8.60034e-10
FBgn0035024	2R	24561607	24565058	+	CG11414	6.9174	6.90887	6.95331	5.29811	5.26743	5.27369	-1.64716	7.25754e-11	8.60034e-10
FBgn0035064	2R	24781726	24783500	-	TyrRS-m	5.51324	5.58759	5.47878	3.63468	3.63181	3.66132	-1.88281	1.63105e-10	8.60034e-10
FBgn0035083	2R	24940625	24942413	-	Tina-1	7.99793	8.03131	7.93303	5.92738	5.89207	5.95484	-2.06279	2.85824e-11	8.60034e-10
FBgn0035121	3L	259043	264380	-	Tudor-SN	9.94468	9.99189	9.99133	8.04538	8.00922	7.97778	-1.9649	3.67097e-11	8.60034e-10
FBgn0035146	3L	599094	604008	-	CG13893	5.1532	5.1481	5.16447	2.21365	2.4052	2.22712	-2.8646	5.69459e-11	8.60034e-10
FBgn0035147	3L	648555	651311	+	Gale	6.48534	6.39204	6.41867	4.49769	4.40377	4.49306	-1.96803	9.11512e-11	8.60034e-10
FBgn0035160	3L	737680	755489	-	hng3	4.83285	4.81719	4.89909	2.54864	2.45154	2.38959	-2.39054	1.77346e-10	8.60034e-10
FBgn0035213	3L	1339460	1342403	-	CG2199	7.79351	7.86783	7.81265	6.07628	6.01029	5.93958	-1.81596	1.82977e-10	8.60034e-10
FBgn0035290	3L	1893408	1910197	-	dsb	4.45279	4.43556	4.46787	0.878494	0.732164	0.968402	-3.60274	5.66825e-11	8.60034e-10
FBgn0035397	3L	3071133	3090406	+	CG11486	7.48007	7.46141	7.51436	5.83521	5.83528	5.89643	-1.62955	1.16562e-10	8.60034e-10
FBgn0035432	3L	3303708	3314009	+	ZnT63C	7.11748	7.07008	7.12342	5.28169	5.17773	5.21709	-1.8786	6.6444e-11	8.60034e-10
FBgn0035524	3L	4281504	4282817	-	CG11583	7.6154	7.66571	7.59053	5.74025	5.67273	5.62577	-1.94438	6.91232e-11	8.60034e-10
FBgn0035532	3L	4321105	4322259	-	CG15014	6.1335	6.14428	6.1327	4.46335	4.39058	4.38881	-1.72321	1.12655e-10	8.60034e-10
FBgn0035720	3L	6949491	6955904	-	CG10077	7.90249	7.86425	7.89625	6.29594	6.21661	6.24855	-1.63371	1.1922e-10	8.60034e-10
FBgn0035766	3L	7335442	7339340	-	eco	7.11865	7.11261	7.11961	5.64932	5.64793	5.63072	-1.47431	1.2767e-10	8.60034e-10
FBgn0035770	3L	7357275	7360263	-	pst	7.2219	7.11828	7.22741	3.32901	3.26043	3.24932	-3.91088	6.53363e-13	8.60034e-10
FBgn0035771	3L	7360561	7364366	+	Sec63	7.72799	7.69209	7.80551	5.58049	5.56304	5.5268	-2.18487	2.14774e-11	8.60034e-10
FBgn0035805	3L	7640798	7641648	-	CG7506	5.43981	5.56562	5.48658	3.16025	3.2101	3.05678	-2.35151	1.3656e-10	8.60034e-10
FBgn0035831	3L	7977805	7978650	-	CG8038	5.11638	5.07707	5.14525	2.95557	2.92679	3.00259	-2.15484	9.29238e-11	8.60034e-10
FBgn0035901	3L	8510003	8513007	+	CG6745	6.31098	6.3396	6.33409	4.49408	4.54571	4.43198	-1.83659	1.03532e-10	8.60034e-10
FBgn0035909	3L	8534977	8538013	+	ergic53	8.28343	8.19461	8.32814	6.08414	6.04335	5.97504	-2.23428	4.91818e-11	8.60034e-10
FBgn0035947	3L	8975046	8977401	+	Srp68	7.36184	7.32112	7.37463	5.58758	5.48148	5.58877	-1.79998	1.23545e-10	8.60034e-10
FBgn0035953	3L	8998184	9002566	+	CG5087	5.85024	5.77128	5.83503	4.09038	4.021	4.0188	-1.77644	1.83338e-10	8.60034e-10
FBgn0035964	3L	9134560	9135916	+	Dhpr	6.06726	6.04728	6.08154	4.27323	4.20422	4.15428	-1.8555	1.22229e-10	8.60034e-10
FBgn0035999	3L	9456318	9459370	+	CG3552	5.55282	5.54155	5.4929	3.62889	3.64098	3.71681	-1.866	1.65867e-10	8.60034e-10
FBgn0036007	3L	9494555	9505328	-	path	9.9364	9.95478	9.89497	8.28904	8.22665	8.24097	-1.67652	1.44345e-10	8.60034e-10
FBgn0036096	3L	10661475	10663157	+	CG8003	6.8062	6.81056	6.69499	4.66475	4.57067	4.65956	-2.13913	7.16034e-11	8.60034e-10
FBgn0036099	3L	10691024	10692598	+	CG11811	7.07147	7.01781	7.12555	5.37067	5.33511	5.33517	-1.725	1.21625e-10	8.60034e-10
FBgn0036124	3L	11074769	11078736	+	CG7839	7.51191	7.57204	7.5826	5.48646	5.4435	5.33318	-2.13442	7.05006e-11	8.60034e-10
FBgn0036134	3L	11114169	11120783	-	FoxK	6.31663	6.38618	6.36122	4.73085	4.73049	4.71851	-1.62846	1.2131e-10	8.60034e-10
FBgn0036205	3L	11777073	11780485	+	CG14131	4.16802	4.10042	4.14981	1.27879	1.26284	1.22963	-2.88202	1.02489e-10	8.60034e-10
FBgn0036272	3L	12271656	12277251	-	CG4300	8.60176	8.6739	8.63431	6.78375	6.83258	6.74288	-1.85053	7.39108e-11	8.60034e-10
FBgn0036301	3L	12535426	12537315	-	CG4069	6.61417	6.71165	6.64114	4.69781	4.70557	4.64777	-1.97162	5.03355e-11	8.60034e-10
FBgn0036337	3L	13019715	13022688	-	AdenoK	7.30503	7.30319	7.31601	5.57336	5.50936	5.50954	-1.77737	4.61266e-11	8.60034e-10
FBgn0036389	3L	13965203	13973067	+	ssp2	8.33825	8.28883	8.31148	6.52805	6.53459	6.55379	-1.77408	3.97509e-11	8.60034e-10
FBgn0036462	3L	14997981	14999666	-	mRpL39	6.44899	6.48734	6.36169	4.42972	4.34991	4.33663	-2.05985	9.78447e-11	8.60034e-10
FBgn0036489	3L	15160876	15163628	-	CG7011	6.11858	5.99558	6.06562	4.10743	4.0133	4.04471	-2.00584	1.23724e-10	8.60034e-10
FBgn0036515	3L	15583638	15585347	+	AIMP2	7.01091	6.9574	6.90379	5.20426	5.11474	5.14878	-1.80114	1.43406e-10	8.60034e-10
FBgn0036640	3L	16576859	16580306	-	nxf2	7.08543	6.98702	7.05347	5.1812	5.17842	5.16068	-1.86839	5.05922e-11	8.60034e-10
FBgn0036662	3L	16783010	16785246	+	CG9706	6.02539	5.91967	5.99305	4.13142	4.10644	4.03785	-1.88688	1.66672e-10	8.60034e-10
FBgn0036668	3L	16845386	16852350	+	Zcchc7	7.64191	7.74353	7.70904	5.91537	5.90408	5.88022	-1.79824	7.50055e-11	8.60034e-10
FBgn0036764	3L	17852624	17856794	-	CG5535	7.33572	7.37196	7.25491	5.07033	4.99994	5.07345	-2.2734	2.35719e-11	8.60034e-10
FBgn0036772	3L	17909483	17912565	-	CG5290	6.24097	6.26274	6.24459	4.5514	4.55635	4.51897	-1.70687	6.98441e-11	8.60034e-10
FBgn0036828	3L	18905372	18908974	+	CG6841	6.02595	5.95812	6.01618	4.21533	4.15486	4.11596	-1.83851	1.37408e-10	8.60034e-10
FBgn0036888	3L	19586253	19589111	+	CG9330	7.38589	7.41618	7.37284	5.68198	5.68359	5.64744	-1.72065	4.9011e-11	8.60034e-10
FBgn0036909	3L	19805181	19806932	+	CG15881	5.86849	5.90224	5.82001	4.04174	4.11222	4.096	-1.77779	1.64752e-10	8.60034e-10
FBgn0036915	3L	19910300	19912504	+	Prp3	6.7798	6.74227	6.79027	5.0639	5.00672	4.98329	-1.75318	8.26047e-11	8.60034e-10
FBgn0036918	3L	19923671	19924688	+	Pfdn6	6.35883	6.30334	6.34843	4.52792	4.54525	4.55487	-1.79415	5.38258e-11	8.60034e-10
FBgn0036974	3L	20348355	20353873	+	eRF1	8.46207	8.49583	8.47513	6.80499	6.79444	6.71217	-1.70729	1.22303e-10	8.60034e-10
FBgn0037012	3L	20527972	20540417	-	Rcd2	5.64259	5.68983	5.65267	3.08375	2.9981	2.89402	-2.66966	3.55044e-11	8.60034e-10
FBgn0037051	3L	21133250	21136353	-	CG10565	7.85579	7.9333	7.8912	6.1365	6.11317	6.10495	-1.77516	5.47638e-11	8.60034e-10
FBgn0037073	3L	21335215	21338232	+	Tsr1	7.90647	8.03768	7.91017	5.96776	5.9247	5.94837	-2.00454	7.81077e-11	8.60034e-10
FBgn0037108	3L	21625806	21628571	+	CG11306	6.50881	6.44189	6.41655	4.36817	4.26572	4.36387	-2.12392	5.81956e-11	8.60034e-10
FBgn0037144	3L	21955110	21958041	+	CG7458	6.01487	6.07841	6.0825	4.09403	4.13065	4.13163	-1.94049	4.94676e-11	8.60034e-10
FBgn0037182	3L	22714313	22717577	-	ArfGAP3	7.31274	7.27765	7.30249	5.484	5.42661	5.48987	-1.83086	3.82889e-11	8.60034e-10
FBgn0037248	3R	4422483	4429335	-	srl	9.41211	9.46985	9.4415	7.64131	7.64447	7.59272	-1.81506	5.85897e-11	8.60034e-10
FBgn0037440	3R	6371026	6376044	-	CRAT	5.68511	5.64044	5.7199	3.73993	3.76857	3.72467	-1.93765	7.90864e-11	8.60034e-10
FBgn0037467	3R	7071624	7074452	-	Ufl1	5.55244	5.51349	5.49089	3.14082	3.12443	3.07198	-2.40435	2.29121e-11	8.60034e-10
FBgn0037533	3R	7974409	7978428	-	CD98hc	9.07682	8.94819	9.07838	7.17586	7.12401	7.12424	-1.89274	1.61662e-10	8.60034e-10
FBgn0037537	3R	8005924	8008110	-	CG2767	6.68659	6.65863	6.61251	4.90281	4.89042	4.88489	-1.75911	6.18274e-11	8.60034e-10
FBgn0037652	3R	9004017	9005331	+	CG11980	7.49508	7.50391	7.49222	5.75221	5.75224	5.69266	-1.76475	4.49799e-11	8.60034e-10
FBgn0037709	3R	9555785	9557776	+	CG8199	6.18033	6.17431	6.0689	4.09571	4.02538	4.01764	-2.09362	8.2661e-11	8.60034e-10
FBgn0037744	3R	9759622	9761208	+	CG8417	6.306	6.31203	6.28276	4.68296	4.62237	4.59614	-1.66633	1.48141e-10	8.60034e-10
FBgn0037792	3R	10140103	10144184	-	TAF1B	5.66152	5.69047	5.79743	3.5394	3.50101	3.41299	-2.23485	1.47254e-10	8.60034e-10
FBgn0037894	3R	11412522	11416142	+	Ranbp9	7.41797	7.47565	7.41227	5.83479	5.76218	5.81263	-1.63201	1.4518e-10	8.60034e-10
FBgn0037963	3R	11893512	11949129	-	Cad87A	7.16733	7.11391	7.22067	5.42922	5.49062	5.45337	-1.70971	1.50939e-10	8.60034e-10
FBgn0038016	3R	12352143	12356265	-	MBD-R2	6.43286	6.51877	6.47421	4.71415	4.66077	4.70864	-1.78178	9.29409e-11	8.60034e-10
FBgn0038244	3R	14570472	14575887	-	CG7987	8.04331	8.03444	8.03189	6.35936	6.30679	6.34734	-1.69855	5.4467e-11	8.60034e-10
FBgn0038269	3R	14882498	14886246	-	Rrp6	7.16382	7.22134	7.18339	5.51964	5.43405	5.53271	-1.6942	1.57865e-10	8.60034e-10
FBgn0038301	3R	15211277	15213658	-	CG6654	5.66471	5.51456	5.59932	3.15971	3.07665	3.13873	-2.46999	6.14851e-11	8.60034e-10
FBgn0038307	3R	15229665	15230516	+	mRpS10	6.42786	6.42216	6.4044	4.84279	4.82253	4.84514	-1.58122	1.02213e-10	8.60034e-10
FBgn0038319	3R	15330738	15331588	+	mRpL9	6.37256	6.43282	6.36749	4.39666	4.29306	4.36318	-2.04136	5.35705e-11	8.60034e-10
FBgn0038325	3R	15353720	15356924	-	Atg4b	5.99417	5.98476	5.94437	4.26203	4.19957	4.25439	-1.73592	1.24282e-10	8.60034e-10
FBgn0038462	3R	16994542	16996071	-	CG17556	6.00063	5.88682	5.98552	3.61409	3.64213	3.49546	-2.37139	8.4353e-11	8.60034e-10
FBgn0038474	3R	17072732	17073795	+	mRpS11	6.11599	6.10293	6.03817	4.34525	4.26979	4.31928	-1.77395	1.47541e-10	8.60034e-10
FBgn0038570	3R	18165442	18167273	-	Prx5	7.22323	7.23891	7.20824	5.10903	4.94373	5.02409	-2.19886	4.86255e-11	8.60034e-10
FBgn0038571	3R	18165442	18167273	-	CG7215	7.22323	7.23891	7.20824	5.10903	4.94373	5.02409	-2.19886	4.86255e-11	8.60034e-10
FBgn0038683	3R	19154097	19159878	-	CG11779	7.82395	7.70094	7.77204	6.07692	6.08883	6.09479	-1.67882	1.80527e-10	8.60034e-10
FBgn0038739	3R	19864496	19866869	+	CG4686	6.62895	6.46489	6.57154	4.14908	3.99576	4.12409	-2.4685	9.72707e-11	8.60034e-10
FBgn0038744	3R	19890689	19898738	+	CG4733	4.14484	4.23962	4.26313	-0.379077	-0.608658	-0.423164	-4.70115	6.81877e-11	8.60034e-10
FBgn0038805	3R	20575245	20577010	-	TFAM	7.54999	7.5294	7.46492	5.87454	5.80927	5.84624	-1.67135	1.38303e-10	8.60034e-10
FBgn0038810	3R	20588711	20591040	+	Srp72	6.86549	6.86217	6.83949	4.92064	4.84539	4.8645	-1.97919	2.44858e-11	8.60034e-10
FBgn0038829	3R	20819129	20821848	-	CG17271	6.96246	6.88162	6.93864	4.83324	4.77776	4.8801	-2.09799	3.62726e-11	8.60034e-10
FBgn0038868	3R	21215079	21216226	+	CG5862	5.30316	5.23114	5.26666	3.23951	3.19267	3.18709	-2.06082	8.50475e-11	8.60034e-10
FBgn0038927	3R	22032150	22034286	-	CG6015	6.49174	6.47358	6.41231	4.86219	4.81444	4.813	-1.62851	1.80022e-10	8.60034e-10
FBgn0038976	3R	22487039	22488110	+	Pfdn5	6.54601	6.50169	6.48838	4.84212	4.82001	4.78321	-1.69619	9.80765e-11	8.60034e-10
FBgn0038989	3R	22584773	22586209	+	CG6937	7.6962	7.676	7.61985	5.96177	5.86335	5.88397	-1.76096	1.33927e-10	8.60034e-10
FBgn0039004	3R	22690607	22694772	+	Nup133	6.70634	6.66704	6.71	5.01198	4.96978	4.97658	-1.70872	6.53404e-11	8.60034e-10
FBgn0039016	3R	22734007	22741091	-	Dcr-1	6.84345	6.79161	6.82475	5.19042	5.16607	5.20143	-1.63404	8.63862e-11	8.60034e-10
FBgn0039094	3R	23602507	23605495	-	CG10184	5.01	4.99776	4.97868	1.94783	2.09157	2.14433	-2.93043	4.70633e-11	8.60034e-10
FBgn0039117	3R	23768399	23772859	-	tst	6.78941	6.74868	6.7762	5.17922	5.14164	5.13317	-1.62015	9.47044e-11	8.60034e-10
FBgn0039172	3R	24228342	24230035	-	Spase22-23	7.18435	7.06507	7.0484	5.02071	4.89174	4.97912	-2.13583	1.21814e-10	8.60034e-10
FBgn0039175	3R	24250460	24252679	-	beta-PheRS	6.79071	6.81915	6.78419	4.87531	4.81	4.89204	-1.93958	3.5512e-11	8.60034e-10
FBgn0039187	3R	24349182	24356241	+	CG6454	6.92111	6.957	6.91508	5.43477	5.42171	5.43117	-1.50178	1.37282e-10	8.60034e-10
FBgn0039214	3R	24635270	24650043	-	puf	7.08397	7.1251	7.14566	5.50599	5.46995	5.42756	-1.6507	1.31124e-10	8.60034e-10
FBgn0039215	3R	24655160	24659379	+	CG6695	6.34321	6.37911	6.32494	4.73175	4.69722	4.7016	-1.63874	1.10605e-10	8.60034e-10
FBgn0039265	3R	25047706	25049455	+	CG11790	6.30281	6.28497	6.24936	4.51896	4.51938	4.56962	-1.74255	8.56916e-11	8.60034e-10
FBgn0039274	3R	25074877	25076382	+	CG11920	6.41191	6.47708	6.3798	4.57994	4.52357	4.58402	-1.86063	9.27968e-11	8.60034e-10
FBgn0039280	3R	25125632	25127359	-	Mocs2	6.56397	6.65717	6.58358	4.8959	4.85306	4.85851	-1.73271	1.17662e-10	8.60034e-10
FBgn0039341	3R	25491460	25493262	+	CG5112	7.50471	7.5076	7.4833	5.06719	5.02948	5.08084	-2.43971	2.84195e-12	8.60034e-10
FBgn0039404	3R	26056630	26057350	+	CG14543	5.60358	5.62292	5.65293	3.86622	3.83849	3.87409	-1.76901	1.13709e-10	8.60034e-10
FBgn0039464	3R	26949692	26958491	-	CG6330	6.37948	6.39146	6.34954	3.72624	3.66899	3.78296	-2.64936	6.89598e-12	8.60034e-10
FBgn0039580	3R	28337019	28339765	-	Gfat2	6.9165	6.9496	6.93991	4.86483	4.76694	4.79378	-2.12774	1.98305e-11	8.60034e-10
FBgn0039674	3R	29619065	29620758	+	CG1907	6.24855	6.23994	6.22487	4.74324	4.72038	4.73346	-1.50527	1.67543e-10	8.60034e-10
FBgn0039709	3R	29841657	29854699	+	Cad99C	7.50817	7.39433	7.46952	5.09732	4.95549	4.98612	-2.4451	3.1465e-11	8.60034e-10
FBgn0039711	3R	29857652	29858936	-	CG7824	5.29311	5.3224	5.3284	3.41464	3.42009	3.34789	-1.92012	1.24113e-10	8.60034e-10
FBgn0039856	3R	31592803	31594719	+	CG1774	5.22749	5.17646	5.21229	2.86705	2.88011	2.73761	-2.37389	9.06202e-11	8.60034e-10
FBgn0039875	3R	31772219	31775163	+	sip3	6.35576	6.28854	6.36027	4.63748	4.59859	4.65695	-1.70488	1.3332e-10	8.60034e-10
FBgn0039877	3R	31790592	31793907	-	CG2118	6.66657	6.67492	6.59338	4.84112	4.72968	4.74369	-1.87342	1.43426e-10	8.60034e-10
FBgn0039920	4	671142	690650	+	CG11360	6.46637	6.53175	6.51884	4.42125	4.49699	4.44545	-2.05052	3.107e-11	8.60034e-10
FBgn0039929	4	1029711	1031757	-	CG11076	8.45947	8.41471	8.49675	6.5963	6.54908	6.48764	-1.91241	8.28026e-11	8.60034e-10
FBgn0040066	X	2585980	2588217	+	wds	6.68205	6.7326	6.65569	4.9384	4.86215	4.88186	-1.7961	9.09813e-11	8.60034e-10
FBgn0040075	3L	19255340	19257111	+	rept	7.12007	7.14214	7.13954	5.4712	5.42379	5.42427	-1.6943	5.6582e-11	8.60034e-10
FBgn0040078	3R	10262123	10263899	+	pont	7.37651	7.47049	7.32272	5.59037	5.57669	5.54638	-1.81875	1.75292e-10	8.60034e-10
FBgn0040087	X	7894031	7896991	+	p115	5.86665	5.86365	5.84764	4.11104	4.01902	3.98886	-1.82011	1.79597e-10	8.60034e-10
FBgn0040237	3R	16261355	16264115	-	bor	7.66432	7.66345	7.64621	5.87519	5.78395	5.78804	-1.8422	5.63811e-11	8.60034e-10
FBgn0040273	2R	19437483	19441898	+	Spt5	6.85916	6.82639	6.89882	5.04283	5.00483	5.02568	-1.83764	4.34593e-11	8.60034e-10
FBgn0040340	X	935232	937822	+	TRAM	7.84309	7.70007	7.76421	4.82413	4.72632	4.86725	-2.96465	9.28165e-12	8.60034e-10
FBgn0040512	3L	16671664	16673555	-	zetaCOP	6.31618	6.18493	6.30922	4.31836	4.23501	4.28563	-1.99221	1.54459e-10	8.60034e-10
FBgn0042712	3L	1862881	1865240	-	HBS1	6.29322	6.25268	6.25427	4.54341	4.42781	4.45213	-1.793	1.59813e-10	8.60034e-10
FBgn0043456	2L	10003832	10008889	+	CG4747	8.79805	8.85393	8.80419	6.92543	6.88755	6.82112	-1.94079	5.86032e-11	8.60034e-10
FBgn0043458	3L	1490951	1496643	-	CG12084	6.83875	6.81915	6.82384	5.14807	5.05511	5.12618	-1.71794	1.00669e-10	8.60034e-10
FBgn0046776	2L	5242699	5244239	+	CR14033	6.87501	6.91879	6.92159	5.01524	5.03732	4.97088	-1.89728	3.48682e-11	8.60034e-10
FBgn0047135	3L	3197863	3199047	-	CG32276	7.83399	7.6966	7.77587	5.54593	5.51405	5.59755	-2.21634	3.86581e-11	8.60034e-10
FBgn0050183	2R	23690247	23697824	-	CG30183	6.98334	6.99269	6.96618	5.48357	5.43495	5.46429	-1.51974	1.35635e-10	8.60034e-10
FBgn0050291	2R	21007755	21009576	-	CG30291	6.06967	6.13335	6.1151	3.98598	3.893	3.95768	-2.16316	3.35318e-11	8.60034e-10
FBgn0050392	2R	21290914	21292181	-	CG30392	5.67741	5.61225	5.70338	3.8497	3.79372	3.81543	-1.84704	1.4601e-10	8.60034e-10
FBgn0050481	2R	13954195	13955664	+	mRpL53	6.64681	6.63344	6.58909	5.02307	4.98201	4.97253	-1.63007	1.2121e-10	8.60034e-10
FBgn0051287	3R	16203371	16204961	+	CG31287	7.23889	7.31383	7.22275	5.57517	5.54925	5.55862	-1.69746	1.02887e-10	8.60034e-10
FBgn0051301	3R	15346205	15348012	+	CG31301	6.89281	6.89723	6.85597	5.12916	5.14134	5.07317	-1.76688	6.23541e-11	8.60034e-10
FBgn0051908	2L	7024829	7027389	-	CG31908	6.81405	6.76941	6.83689	5.17046	5.16119	5.23308	-1.61904	1.75838e-10	8.60034e-10
FBgn0052069	3L	11062131	11062614	-	CG32069	4.60303	4.55328	4.65331	1.6464	1.83113	1.65293	-2.88672	1.63682e-10	8.60034e-10
FBgn0052075	3L	11062726	11064941	-	CG32075	5.76558	5.82545	5.75045	4.04871	4.03845	3.98708	-1.75457	1.70416e-10	8.60034e-10
FBgn0052267	3L	3471555	3472113	-	CG32267	5.90253	5.8995	5.87849	3.45845	3.54655	3.37446	-2.42884	4.51223e-11	8.60034e-10
FBgn0052364	3L	8209577	8210743	-	tut	5.31223	5.34878	5.20601	-1.55447	-1.84745	-2.3167	-7.18843	1.61959e-10	8.60034e-10
FBgn0052425	3L	20497323	20514107	+	CG32425	7.21115	7.27691	7.20325	5.61668	5.59495	5.66286	-1.60556	1.81402e-10	8.60034e-10
FBgn0053113	2L	4992808	5009720	-	Rtnl1	9.3196	9.24315	9.3304	7.63975	7.61527	7.60634	-1.67702	1.50342e-10	8.60034e-10
FBgn0053155	2R	13954195	13955664	+	CG33155	6.67732	6.66607	6.62474	5.05917	5.01534	5.01086	-1.62719	1.14373e-10	8.60034e-10
FBgn0053526	2L	870465	877038	+	PNUTS	7.1768	7.22343	7.23746	5.55197	5.50936	5.43476	-1.71406	1.83273e-10	8.60034e-10
FBgn0058191	2R	1264140	1267747	+	CG40191	8.34412	8.1983	8.37161	5.9094	5.92142	5.82256	-2.42005	5.98324e-11	8.60034e-10
FBgn0061361	2R	20642466	20643785	-	CG33786	5.95067	6.05494	5.88899	3.92986	3.88144	3.87634	-2.06772	1.71934e-10	8.60034e-10
FBgn0061362	2R	20642466	20643785	-	CG33785	5.95067	6.05494	5.88899	3.92986	3.88144	3.87634	-2.06772	1.71934e-10	8.60034e-10
FBgn0062442	3R	29222217	29223428	-	Cisd2	6.91204	6.95515	6.87371	5.07716	4.99268	5.10403	-1.85606	1.19565e-10	8.60034e-10
FBgn0083968	2L	7885503	7886109	+	CG34132	6.34453	6.29752	6.34558	4.48897	4.51845	4.58716	-1.79812	1.12437e-10	8.60034e-10
FBgn0085220	2R	16951837	16952581	+	Ufm1	5.88227	5.92048	5.9162	3.93049	3.89252	3.91431	-1.99526	3.28031e-11	8.60034e-10
FBgn0085377	X	11339873	11344734	+	CG34348	7.07347	7.12158	7.04528	5.14062	5.02697	5.11413	-1.98679	6.60367e-11	8.60034e-10
FBgn0085412	3R	13715207	13764667	+	CG34383	5.85459	5.78828	6.00637	3.34278	3.40738	3.32833	-2.52507	1.64715e-10	8.60034e-10
FBgn0085451	X	18843663	18855858	+	htk	6.00176	6.0505	6.0714	4.34053	4.27697	4.2539	-1.75248	1.65025e-10	8.60034e-10
FBgn0086357	2L	6477182	6480575	-	Sec61alpha	9.95726	9.8914	9.88845	7.65198	7.54843	7.64437	-2.29717	2.37792e-11	8.60034e-10
FBgn0086443	2L	19129469	19131954	-	AsnRS	8.08341	8.09345	8.01721	6.16497	6.0951	6.09003	-1.94813	4.63843e-11	8.60034e-10
FBgn0086665	3R	30207745	30207883	-	snoRNA:Psi18S-1377a	5.85148	6.02355	5.91898	3.75882	3.7777	3.75184	-2.16854	1.13501e-10	8.60034e-10
FBgn0087035	3L	15554113	15561042	+	AGO2	7.50441	7.52727	7.59975	5.5985	5.53372	5.44863	-2.0168	1.24701e-10	8.60034e-10
FBgn0250732	3R	7145880	7150968	-	gfzf	6.97251	6.89613	6.95955	5.30794	5.27159	5.33237	-1.63895	1.47122e-10	8.60034e-10
FBgn0259238	2R	11294536	11297520	-	CG42336	6.96304	7.11119	6.9398	4.89574	4.85859	4.93377	-2.10891	1.4656e-10	8.60034e-10
FBgn0259725	2R	21667541	21669916	-	CG42379	6.98278	6.94562	7.00209	5.36312	5.3283	5.33633	-1.6345	8.72739e-11	8.60034e-10
FBgn0259726	2R	21667541	21669916	-	CG42380	6.98278	6.94562	7.00209	5.36312	5.3283	5.33633	-1.6345	8.72739e-11	8.60034e-10
FBgn0259727	2R	21667541	21669916	-	CG42381	6.98278	6.94562	7.00209	5.36312	5.3283	5.33633	-1.6345	8.72739e-11	8.60034e-10
FBgn0259936	2L	20647533	20648848	+	Uhg3	5.05987	5.18414	4.92654	-0.192286	-0.241266	-0.0328018	-5.21213	1.20011e-10	8.60034e-10
FBgn0260229	3R	25125632	25127359	-	CG42503	6.56397	6.65717	6.58358	4.8959	4.85306	4.85851	-1.73271	1.17662e-10	8.60034e-10
FBgn0260390	2R	8129354	8131323	-	CG42516	6.95929	6.96908	6.9818	5.30345	5.23959	5.20514	-1.72092	9.90938e-11	8.60034e-10
FBgn0260398	2R	8129354	8131323	-	Pbp49	6.95929	6.96908	6.9818	5.30345	5.23959	5.20514	-1.72092	9.90938e-11	8.60034e-10
FBgn0260407	2L	13834250	13835072	-	mRpS23	6.04212	6.02204	6.03522	4.39962	4.42814	4.34522	-1.64113	1.8225e-10	8.60034e-10
FBgn0260648	2L	1728732	1729762	+	Rrp40	5.40037	5.44406	5.3031	3.31174	3.26822	3.26606	-2.09783	1.72395e-10	8.60034e-10
FBgn0260744	3R	11971007	11974910	-	Tango9	6.62167	6.62517	6.62316	5.06419	5.03981	5.09689	-1.55667	1.28697e-10	8.60034e-10
FBgn0260746	3R	11999278	12003516	+	Ect3	5.81301	5.66551	5.88419	2.8565	2.70701	2.80452	-3.00656	9.61398e-11	8.60034e-10
FBgn0260874	3L	19799278	19803427	+	Ir76a	4.44868	4.33606	4.46203	0.231621	-0.0191748	-0.179729	-4.40984	1.44081e-10	8.60034e-10
FBgn0260936	3L	5769002	5776271	+	scny	7.48087	7.53648	7.52871	5.98503	5.95225	5.92221	-1.5622	1.61054e-10	8.60034e-10
FBgn0260942	3R	22550680	22556494	+	bond	7.5338	7.74659	7.48106	4.17611	4.25717	4.34453	-3.328	5.10685e-11	8.60034e-10
FBgn0260944	3R	10784383	10786465	+	Rbp1	6.36146	6.38167	6.34319	4.73463	4.69392	4.69198	-1.65518	9.56089e-11	8.60034e-10
FBgn0261276	2R	14230611	14235449	-	Opa1	7.39733	7.36034	7.35929	5.77759	5.69292	5.69775	-1.64946	1.38849e-10	8.60034e-10
FBgn0261286	3R	16268329	16272415	-	Mat89Ba	7.12381	7.15472	7.16569	5.27589	5.19047	5.18483	-1.93142	4.38238e-11	8.60034e-10
FBgn0261791	X	16639810	16640419	-	SNRPG	6.77439	6.70679	6.72461	4.84312	4.75788	4.74193	-1.95439	6.30842e-11	8.60034e-10
FBgn0261955	X	6350629	6361323	+	kdn	7.42101	7.35174	7.4625	5.64492	5.59936	5.64847	-1.78081	1.08351e-10	8.60034e-10
FBgn0262112	3R	29794597	29795805	+	sro	4.41286	4.48103	4.38992	1.78634	1.66576	1.79131	-2.68442	1.66022e-10	8.60034e-10
FBgn0262125	3R	5649065	5652629	+	Sec23	8.01852	7.9495	7.99434	6.16396	6.04837	6.12432	-1.8749	9.23546e-11	8.60034e-10
FBgn0262126	2L	2231106	2236844	-	Sec24CD	7.97534	7.8342	7.90414	5.77058	5.69684	5.78463	-2.15384	5.836e-11	8.60034e-10
FBgn0262467	2L	4967832	4968935	-	Scox	5.8844	5.87598	5.9408	4.22074	4.17097	4.15163	-1.72107	1.70438e-10	8.60034e-10
FBgn0262517	3L	19544345	19552290	-	Ltn1	7.61522	7.71652	7.65354	5.73441	5.71907	5.62472	-1.96909	9.2082e-11	8.60034e-10
FBgn0262624	3L	1885657	1891462	+	Tmhs	6.16012	5.88182	6.08858	2.82911	2.72059	2.73337	-3.28525	1.15103e-10	8.60034e-10
FBgn0262647	2L	11123777	11129335	+	Nup160	6.49732	6.49825	6.55995	4.78452	4.83044	4.72867	-1.73732	1.6557e-10	8.60034e-10
FBgn0262656	X	3373159	3391697	+	Myc	8.81686	9.04702	8.90529	5.93969	6.10362	6.03134	-2.8984	5.83e-11	8.60034e-10
FBgn0262801	3R	6657882	6659442	+	twr	6.82629	6.68052	6.80108	4.73031	4.75735	4.72867	-2.03021	8.64926e-11	8.60034e-10
FBgn0262871	3R	17379944	17390265	+	lute	6.42577	6.47229	6.4283	4.79888	4.73758	4.74422	-1.68225	1.101e-10	8.60034e-10
FBgn0263232	3L	13965203	13973067	+	Nxf3	8.71143	8.68735	8.70489	6.83716	6.85965	6.83884	-1.85612	2.39933e-11	8.60034e-10
FBgn0263398	3R	24290172	24293371	+	CG6364	6.45801	6.39788	6.38243	4.69578	4.628	4.71816	-1.73224	1.71834e-10	8.60034e-10
FBgn0263599	3L	15960836	15967872	-	l(3)72Ab	7.86569	7.92389	7.91392	6.08647	6.07038	6.02123	-1.84176	4.59031e-11	8.60034e-10
FBgn0263605	3L	16226126	16228737	-	l(3)72Dn	6.8293	6.91906	6.8344	5.18634	5.12846	5.10184	-1.7221	1.79639e-10	8.60034e-10
FBgn0263740	3R	15257844	15263458	-	eIF2gamma	8.93855	8.9438	8.86344	7.02412	6.9522	6.96586	-1.93471	5.58296e-11	8.60034e-10
FBgn0263755	3R	15259864	15263458	-	Su(var)3-9	7.18015	7.22222	7.11561	5.38919	5.299	5.39872	-1.81038	1.77183e-10	8.60034e-10
FBgn0263776	3L	11036358	11051371	-	CG43693	7.62727	7.63084	7.60884	5.23258	5.15381	5.18625	-2.4318	3.95494e-12	8.60034e-10
FBgn0263930	3L	8827505	8891192	+	dally	5.27281	5.32608	5.31451	3.07525	3.13583	3.02879	-2.22213	7.10219e-11	8.60034e-10
FBgn0264560	2R	12326360	12333860	+	garz	7.30503	7.22485	7.35764	5.55656	5.54842	5.58485	-1.73264	1.83342e-10	8.60034e-10
FBgn0264561	3L	21497549	21507538	-	Glg1	7.31522	7.22211	7.29354	5.69517	5.67105	5.68371	-1.59356	1.71381e-10	8.60034e-10
FBgn0264694	3R	11408792	11409875	-	mgr	7.58223	7.49058	7.52632	5.92966	5.88636	5.89983	-1.62765	1.49589e-10	8.60034e-10
FBgn0264816	3R	18403026	18404726	+	koko	6.46372	6.43509	6.43817	4.59647	4.54708	4.63513	-1.85347	5.95821e-11	8.60034e-10
FBgn0264841	3R	27260050	27261948	+	CR44049	6.68694	6.69498	6.7736	5.03438	4.99682	5.03591	-1.69739	1.27694e-10	8.60034e-10
FBgn0264871	3R	22550032	22552687	-	CR44062	5.09656	5.22983	5.02345	1.58064	1.78431	1.8236	-3.3785	1.71115e-10	8.60034e-10
FBgn0265068	3R	25491285	25493262	-	CR44179	7.5052	7.50823	7.48366	5.06876	5.03035	5.08098	-2.43935	2.83764e-12	8.60034e-10
FBgn0265574	3L	357851	361383	-	Cdc5	6.77341	6.78702	6.76626	5.0148	4.94188	4.96607	-1.80169	4.87511e-11	8.60034e-10
FBgn0265988	3L	1950306	1964178	-	mv	5.8648	5.89922	5.94416	4.14177	4.13552	4.19598	-1.74732	1.59884e-10	8.60034e-10
FBgn0266350	X	3373159	3522787	+	CR44999	7.91892	8.1356	7.94382	5.00722	5.14174	5.07415	-2.92444	4.33083e-11	8.60034e-10
FBgn0266452	3L	15097914	15113003	+	CTPsyn	7.81289	7.93149	7.76326	5.84174	5.78886	5.7928	-2.02828	1.25512e-10	8.60034e-10
FBgn0266538	3R	22032150	22034286	-	CG45099	6.49174	6.47358	6.41231	4.86219	4.81444	4.813	-1.62851	1.80022e-10	8.60034e-10
FBgn0266580	2R	5760862	5774324	+	Gp210	8.51253	8.55718	8.52648	7.0143	7.04288	6.99502	-1.51486	1.77187e-10	8.60034e-10
FBgn0266670	2L	3457302	3460367	+	Sec5	5.74094	5.73821	5.72235	3.89389	3.7991	3.88528	-1.87641	1.1849e-10	8.60034e-10
FBgn0266945	3L	15142131	15142800	+	CR45396	7.40509	7.19419	7.39557	4.92994	4.82127	4.91157	-2.44499	1.68571e-10	8.60034e-10
FBgn0267161	X	10054235	10055109	-	CR45601	11.7932	11.4331	11.7446	8.1954	8.07369	8.14031	-3.51942	1.11423e-10	8.60034e-10
FBgn0267330	2L	10426887	10428632	+	KdelR	7.49109	7.3876	7.47867	5.30527	5.28216	5.24467	-2.17503	2.28507e-11	8.60034e-10
FBgn0267384	X	16593677	16595867	+	Ubc7	6.36255	6.36168	6.33665	4.79612	4.78786	4.78578	-1.56334	1.13562e-10	8.60034e-10
FBgn0267398	2R	1343403	1345119	-	Yeti	8.55895	8.50821	8.54548	6.30536	6.31527	6.2104	-2.26076	1.71969e-11	8.60034e-10
FBgn0267457	3L	599399	600914	+	CR45807	4.62577	4.68841	4.66609	1.37061	1.63397	1.42816	-3.17162	1.33932e-10	8.60034e-10
FBgn0267485	3L	7361639	7363598	-	CR45835	7.23568	7.19408	7.30886	5.03657	5.01974	4.96757	-2.23833	2.22612e-11	8.60034e-10
FBgn0267531	3L	8891556	8893800	-	CR45871	7.00672	7.02563	6.97113	5.36312	5.29111	5.284	-1.68832	1.17931e-10	8.60034e-10
FBgn0267773	3R	28336889	28337629	+	CR46104	5.69277	5.74739	5.7355	3.66711	3.58477	3.4988	-2.14264	1.29932e-10	8.60034e-10
FBgn0267824	2R	14481187	14497312	+	PRAS40	5.63863	5.65384	5.74034	3.7157	3.75121	3.73071	-1.94692	1.10681e-10	8.60034e-10
FBgn0270926	3L	21173118	21174973	+	AsnS	7.20435	7.19933	7.16073	5.62981	5.61137	5.62166	-1.56703	9.6577e-11	8.60034e-10
FBgn0283451	X	1575132	1664869	+	br	5.077	5.2127	5.19723	2.12745	2.28458	2.21094	-2.95189	6.33072e-11	8.60034e-10
FBgn0284221	3L	12067511	12081830	-	Sema5c	5.60727	5.69174	5.66342	3.59875	3.63153	3.71896	-2.00606	1.48295e-10	8.60034e-10
FBgn0284253	2L	3510328	3514656	-	LeuRS	7.71735	7.79423	7.70155	5.88098	5.80048	5.73439	-1.93253	1.67201e-10	8.60034e-10
FBgn0032688	2L	18590891	18595429	+	CG15160	6.43224	6.41718	6.44826	4.87401	4.79172	4.80089	-1.61122	1.84227e-10	8.61292e-10
FBgn0001179	3L	10631079	10633969	+	hay	6.05542	5.99789	6.08896	4.35489	4.31364	4.28031	-1.73229	1.94258e-10	8.63004e-10
FBgn0003423	X	21374002	21385159	+	slgA	8.49968	8.5478	8.46094	6.89869	6.85993	6.82541	-1.64169	1.92524e-10	8.63004e-10
FBgn0025615	X	4648592	4650032	-	Torsin	6.55368	6.52358	6.51447	5.03555	4.97647	5.00281	-1.52557	1.89264e-10	8.63004e-10
FBgn0026309	2R	17786135	17788556	+	aft	5.90343	5.88099	5.92388	4.29902	4.29361	4.23976	-1.62549	1.92437e-10	8.63004e-10
FBgn0028397	X	16074717	16091495	-	Tob	6.29757	6.318	6.31053	4.79439	4.82818	4.83462	-1.48959	1.94824e-10	8.63004e-10
FBgn0030349	X	11877737	11887162	-	CG10353	5.15118	5.32322	5.26262	2.97398	3.02462	2.96449	-2.25802	1.94404e-10	8.63004e-10
FBgn0031189	X	22473698	22474998	+	CG14618	5.57598	5.5625	5.58674	3.91437	3.95337	3.94978	-1.63571	1.90168e-10	8.63004e-10
FBgn0031495	2L	3030539	3032300	+	GABPI	5.37937	5.28927	5.35484	3.39837	3.37478	3.45868	-1.93224	1.91651e-10	8.63004e-10
FBgn0031662	2L	4977312	4978567	+	CG3792	6.1381	6.0453	6.0505	4.3277	4.24068	4.28031	-1.79501	1.95073e-10	8.63004e-10
FBgn0032236	2L	10386662	10387652	+	mRpS7	6.59979	6.51698	6.57547	4.88556	4.80019	4.79225	-1.7385	1.87009e-10	8.63004e-10
FBgn0032363	2L	11508399	11517081	-	Dlg5	6.98816	7.06274	7.0591	5.3974	5.46471	5.41812	-1.61015	1.88115e-10	8.63004e-10
FBgn0032681	2L	18472964	18484513	-	CG10283	4.99825	5.13417	5.10491	2.92561	2.90934	2.8516	-2.18557	1.94264e-10	8.63004e-10
FBgn0033160	2R	7387187	7391023	+	Dhx15	7.6764	7.77447	7.61518	5.86684	5.83141	5.83968	-1.84287	1.88842e-10	8.63004e-10
FBgn0033183	2R	7493806	7496466	-	CG1620	7.89836	7.96696	7.84228	6.19032	6.11924	6.13816	-1.75337	1.89713e-10	8.63004e-10
FBgn0034362	2R	18615060	18615999	+	CG5323	6.12914	6.12657	6.10744	4.45878	4.34361	4.38791	-1.72537	1.94697e-10	8.63004e-10
FBgn0034496	2R	20275973	20278915	-	CG9143	6.31437	6.39536	6.30351	4.64286	4.65286	4.58677	-1.70925	1.94608e-10	8.63004e-10
FBgn0034853	2R	23366866	23371459	+	Ice1	6.82851	6.81726	6.83236	5.27317	5.3259	5.34482	-1.51138	1.92429e-10	8.63004e-10
FBgn0035631	3L	5765846	5767084	+	Txl	7.1758	7.10798	7.16622	5.57356	5.53434	5.48872	-1.61779	1.90762e-10	8.63004e-10
FBgn0036913	3L	19871139	19881783	+	Usp32	6.83151	6.83071	6.81526	5.40545	5.39647	5.41183	-1.42113	1.85587e-10	8.63004e-10
FBgn0037377	3R	5791879	5793383	+	CG1218	6.02263	6.0505	5.98042	4.41363	4.36677	4.39083	-1.62705	1.90022e-10	8.63004e-10
FBgn0039302	3R	25249348	25258672	+	Nup358	9.57472	9.58105	9.63038	8.0154	7.98509	7.94954	-1.61169	1.86389e-10	8.63004e-10
FBgn0052409	3L	5899528	5900936	+	CG32409	7.03864	7.0534	6.99482	5.27626	5.21534	5.12927	-1.82172	1.92282e-10	8.63004e-10
FBgn0061359	2R	12634166	12636141	-	CG33671	7.36827	7.28901	7.29445	5.58499	5.5394	5.46076	-1.7887	1.90613e-10	8.63004e-10
FBgn0061360	2R	12634166	12636141	-	CG33672	7.36827	7.28901	7.29445	5.58499	5.5394	5.46076	-1.7887	1.90613e-10	8.63004e-10
FBgn0086655	2R	6502006	6621792	+	jing	5.79079	5.74739	5.84315	4.05102	4.08434	4.04271	-1.73513	1.94135e-10	8.63004e-10
FBgn0261479	3R	31746445	31747558	-	nero	6.80636	6.78776	6.75111	5.1183	4.99804	5.07205	-1.71921	1.94299e-10	8.63004e-10
FBgn0000547	2L	4031377	4115749	+	ed	6.51039	6.58971	6.63906	4.79128	4.8475	4.81952	-1.76123	1.95906e-10	8.63123e-10
FBgn0010339	2R	12037298	12038851	+	128up	7.43364	7.48894	7.34649	5.65978	5.62782	5.67259	-1.76959	1.95689e-10	8.63123e-10
FBgn0026252	3L	8116179	8121579	+	msk	10.3109	10.3819	10.3076	8.68497	8.62748	8.66388	-1.67448	1.98336e-10	8.72036e-10
FBgn0037370	3R	5736748	5738013	+	CG1236	6.29185	6.26594	6.21499	4.61027	4.54602	4.61452	-1.66705	1.99168e-10	8.72556e-10
FBgn0250789	3L	1778485	1795328	-	alpha-Spec	8.17559	8.25125	8.1413	6.5643	6.54672	6.52672	-1.6437	1.99269e-10	8.72556e-10
FBgn0028546	2L	13639447	13642602	-	ics	5.70522	5.71376	5.64882	3.83668	3.72396	3.81944	-1.8973	1.99678e-10	8.72561e-10
FBgn0002021	2L	19049843	19051612	-	l(2)37Bb	5.47417	5.46794	5.42597	3.62734	3.52132	3.5244	-1.8988	2.02483e-10	8.76466e-10
FBgn0003716	2L	5219000	5271384	-	tkv	7.14909	7.27204	7.15784	5.43898	5.41813	5.47205	-1.74999	2.02213e-10	8.76466e-10
FBgn0016078	2R	9400531	9413463	-	wun	6.13835	6.02707	6.19626	4.11575	4.04019	4.06003	-2.05143	2.03208e-10	8.76466e-10
FBgn0031589	2L	4189340	4198071	-	CG3714	6.47123	6.55476	6.46371	4.42527	4.31757	4.22271	-2.17468	2.0216e-10	8.76466e-10
FBgn0037534	3R	7981817	7995852	-	CG2781	5.20087	5.04269	5.19053	2.51299	2.38556	2.55336	-2.66877	2.03437e-10	8.76466e-10
FBgn0037608	3R	8674109	8675196	+	mRpL19	6.19781	6.32455	6.21395	4.39439	4.41684	4.34383	-1.85939	2.01706e-10	8.76466e-10
FBgn0038679	3R	19096961	19131929	+	CG6040	5.83237	6.10412	5.9059	3.21029	3.21625	3.20405	-2.73716	2.03413e-10	8.76466e-10
FBgn0003401	2R	23841461	23843286	-	shu	6.49034	6.43414	6.48579	4.59528	4.47777	4.41994	-1.97318	2.10707e-10	8.76867e-10
FBgn0014469	2R	8444560	8447164	+	Cyp4e2	6.4999	6.34888	6.47145	4.33032	4.26979	4.17215	-2.18249	2.10164e-10	8.76867e-10
FBgn0024365	X	1349623	1353981	-	CG12773	6.93674	6.90723	6.8725	5.3702	5.32857	5.39279	-1.54132	2.05212e-10	8.76867e-10
FBgn0026634	3R	15358481	15361657	-	ldlCp	6.46107	6.4118	6.48362	4.89944	4.83781	4.85526	-1.58894	2.07998e-10	8.76867e-10
FBgn0027088	3L	15095142	15097686	+	GlyRS	7.74918	7.77072	7.71034	6.02311	5.87766	5.954	-1.79162	2.04993e-10	8.76867e-10
FBgn0030551	X	14224647	14225879	-	CG11674	7.87796	7.90836	7.81161	6.20715	6.11245	6.17603	-1.70069	2.11186e-10	8.76867e-10
FBgn0031977	2L	8029462	8030565	+	baf	6.59942	6.626	6.64308	5.0756	5.0747	5.00075	-1.5727	2.07716e-10	8.76867e-10
FBgn0032988	2L	22249876	22258260	+	Tif-IA	7.95889	7.89926	7.88044	6.40582	6.37797	6.38956	-1.52185	2.06673e-10	8.76867e-10
FBgn0034091	2R	16203329	16221793	-	mrj	7.44286	7.39043	7.49129	5.85057	5.84008	5.79441	-1.61319	2.1213e-10	8.76867e-10
FBgn0034535	2R	20641742	20642558	+	CG11110	4.67793	4.6406	4.54571	2.28323	2.27872	2.26484	-2.34021	2.10173e-10	8.76867e-10
FBgn0034734	2R	22483303	22492033	+	CG4554	7.50491	7.72538	7.54076	5.35213	5.38568	5.3786	-2.21827	2.05826e-10	8.76867e-10
FBgn0035473	3L	3907852	3909931	-	mge	7.44873	7.48729	7.42142	5.87045	5.76867	5.81053	-1.63581	2.06455e-10	8.76867e-10
FBgn0035879	3L	8346561	8352279	+	GAPcenA	5.9905	6.01446	6.07044	4.37904	4.40646	4.35515	-1.64583	2.06445e-10	8.76867e-10
FBgn0036710	3L	17337172	17339262	-	CG6479	6.32539	6.28287	6.36514	4.72161	4.65357	4.67217	-1.64348	2.06987e-10	8.76867e-10
FBgn0037250	3R	4433965	4436175	+	CG1074	6.36582	6.41046	6.30302	4.70829	4.68453	4.71941	-1.6549	2.1196e-10	8.76867e-10
FBgn0037526	3R	7887045	7890150	+	ArgRS-m	5.43442	5.45493	5.42357	3.76905	3.70823	3.75009	-1.6962	2.11817e-10	8.76867e-10
FBgn0038961	3R	22408566	22410915	-	CG13850	6.59905	6.58767	6.55625	5.00199	4.89917	4.93624	-1.63538	2.09574e-10	8.76867e-10
FBgn0042641	3L	17428936	17433190	-	frc	5.92518	5.98087	5.97201	4.39211	4.33904	4.3586	-1.59758	2.1207e-10	8.76867e-10
FBgn0085444	2R	16948296	16955266	-	mute	6.68467	6.63558	6.72827	5.12903	5.10577	5.09593	-1.57326	2.09031e-10	8.76867e-10
FBgn0086451	2L	6854142	6860849	+	l(2)k09022	8.37313	8.51203	8.33596	6.44055	6.38246	6.438	-1.9868	2.10565e-10	8.76867e-10
FBgn0284252	2R	24509508	24515320	-	Letm1	7.17853	7.23663	7.18836	5.74401	5.75138	5.75127	-1.45231	2.06361e-10	8.76867e-10
FBgn0052446	3L	21640995	21642599	+	Atox1	6.10324	5.98708	6.12698	4.22664	4.19101	4.18204	-1.87393	2.13145e-10	8.79366e-10
FBgn0004646	X	6973620	6991318	-	ogre	6.1001	6.28665	6.14169	4.05535	4.11037	4.0696	-2.09659	2.19074e-10	8.8023e-10
FBgn0011573	3L	1795392	1797307	+	Cdc37	6.99691	6.91064	7.00943	5.3207	5.24834	5.24057	-1.70282	2.19532e-10	8.8023e-10
FBgn0011638	2L	20348393	20350012	-	La	8.38919	8.43691	8.33703	6.64005	6.56091	6.51127	-1.81718	2.21765e-10	8.8023e-10
FBgn0014002	3L	15137738	15142840	-	Pdi	10.0921	9.87883	10.0087	7.56894	7.38273	7.4959	-2.50995	2.16502e-10	8.8023e-10
FBgn0015623	2L	6338836	6346280	+	Cpr	7.47139	7.47233	7.5338	6.01558	6.00336	5.97557	-1.49433	2.16178e-10	8.8023e-10
FBgn0023081	2R	24092079	24098636	-	gek	6.79961	6.83545	6.86985	5.34449	5.33873	5.3038	-1.50649	2.17247e-10	8.8023e-10
FBgn0023441	2R	15657318	15676669	-	fus	6.03145	6.05863	6.04112	4.55712	4.56571	4.54118	-1.48889	2.17375e-10	8.8023e-10
FBgn0023517	X	1872400	1873565	-	Pgam5	6.60939	6.61868	6.55501	5.01228	4.93456	5.00384	-1.61076	2.21253e-10	8.8023e-10
FBgn0024432	3R	18299229	18300044	+	Dlc90F	6.56378	6.47395	6.58115	4.67248	4.64248	4.53895	-1.92174	2.2257e-10	8.8023e-10
FBgn0026261	2R	22637770	22638868	+	bonsai	6.81453	6.83013	6.80432	5.30697	5.24984	5.21062	-1.56048	2.21203e-10	8.8023e-10
FBgn0029161	2L	6046516	6048706	-	slmo	7.55497	7.57428	7.58529	5.93359	5.79785	5.8297	-1.7176	2.22318e-10	8.8023e-10
FBgn0030151	X	9778742	9782094	+	CG1354	7.77361	7.80512	7.65001	5.90613	5.85019	5.89707	-1.85866	2.16165e-10	8.8023e-10
FBgn0032217	2L	10314792	10317569	+	CG4972	7.62599	7.53321	7.62418	6.00068	5.97004	5.94126	-1.62372	2.20136e-10	8.8023e-10
FBgn0032600	2L	16743405	16753704	+	BuGZ	6.67679	6.63146	6.69537	5.09718	5.00794	5.02424	-1.62553	2.20215e-10	8.8023e-10
FBgn0036059	3L	9898703	9903031	+	nudE	7.30866	7.27268	7.2813	5.81756	5.84536	5.78026	-1.47318	2.17907e-10	8.8023e-10
FBgn0036990	3L	20435110	20436209	-	mRpL15	6.55559	6.58903	6.5071	4.8165	4.70639	4.8073	-1.77439	2.17963e-10	8.8023e-10
FBgn0037137	3L	21832774	21836685	+	Nopp140	9.63349	9.68203	9.6311	7.94801	7.82796	7.8422	-1.77577	2.146e-10	8.8023e-10
FBgn0038303	3R	15214762	15218874	-	SIDL	5.85148	5.8338	5.80946	4.14827	4.0417	4.10122	-1.73554	2.1969e-10	8.8023e-10
FBgn0039403	3R	26055657	26056547	-	Sld5	4.97158	4.96299	4.89171	2.74727	2.7923	2.86781	-2.13693	2.21804e-10	8.8023e-10
FBgn0040773	2R	10048353	10050066	+	COX7C	7.45684	7.5582	7.3861	5.61649	5.59502	5.61879	-1.85702	2.20392e-10	8.8023e-10
FBgn0052174	3L	17428936	17433621	-	CG32174	5.92695	5.98398	5.97283	4.39393	4.34009	4.36478	-1.59648	2.1473e-10	8.8023e-10
FBgn0085208	2L	6046651	6048706	-	CG34179	7.55239	7.5711	7.58226	5.93124	5.79567	5.82779	-1.71681	2.21336e-10	8.8023e-10
FBgn0260399	3R	18746370	18750360	+	gwl	8.69062	8.67366	8.67438	7.19894	7.1172	7.15099	-1.52357	2.23221e-10	8.8023e-10
FBgn0265630	X	13195499	13211674	-	sno	6.72225	6.81275	6.81078	5.10597	5.11505	5.03304	-1.69763	2.23051e-10	8.8023e-10
FBgn0000115	3L	15983135	15984362	+	Arl1	6.45862	6.39224	6.40988	4.74002	4.65428	4.61625	-1.74996	2.29278e-10	8.83049e-10
FBgn0000377	X	2247594	2249983	-	crn	5.73251	5.76256	5.72894	4.11298	4.11449	4.04385	-1.64986	2.30348e-10	8.83049e-10
FBgn0004390	3L	9839093	9855285	-	RasGAP1	7.15981	7.22551	7.14913	5.63599	5.58637	5.56271	-1.58307	2.24494e-10	8.83049e-10
FBgn0010551	2R	18819467	18822250	+	Phb2	8.17036	8.12625	8.09107	6.50971	6.40488	6.47059	-1.66737	2.27818e-10	8.83049e-10
FBgn0027080	3L	16417349	16419302	-	TyrRS	7.47027	7.54106	7.36729	5.46297	5.35641	5.45498	-2.03503	2.28826e-10	8.83049e-10
FBgn0030912	X	18314124	18321193	-	CG6023	3.68877	3.69885	3.70202	-0.391595	-0.212078	-0.0570901	-3.916	2.33421e-10	8.83049e-10
FBgn0032873	2L	20656426	20659218	+	CG2614	5.92902	5.99635	5.93131	4.3308	4.25903	4.28756	-1.66049	2.31177e-10	8.83049e-10
FBgn0032923	2L	21158847	21160903	+	CG9248	6.32696	6.32823	6.2659	4.76948	4.71415	4.72689	-1.5696	2.28748e-10	8.83049e-10
FBgn0033100	2R	6756296	6757209	-	CG3420	5.8953	5.81733	5.90244	4.19324	4.14301	4.19521	-1.69628	2.31657e-10	8.83049e-10
FBgn0033879	2R	13852947	13854331	-	CG6543	7.77082	7.83412	7.7536	6.158	6.05219	6.07167	-1.69211	2.33143e-10	8.83049e-10
FBgn0034795	2R	22888928	22894425	+	MED23	5.53084	5.49108	5.55137	3.7453	3.74325	3.65311	-1.81027	2.32304e-10	8.83049e-10
FBgn0035110	3L	211636	212687	-	thoc7	5.66507	5.68411	5.70437	3.98991	4.00511	3.91462	-1.71436	2.3013e-10	8.83049e-10
FBgn0035334	3L	2372199	2372876	+	CG8993	5.69867	5.69364	5.71129	4.03387	4.10768	4.05494	-1.63456	2.29314e-10	8.83049e-10
FBgn0035878	3L	8344421	8346382	-	CG7182	7.87114	7.92058	7.79978	6.1026	5.99064	6.06886	-1.80975	2.3131e-10	8.83049e-10
FBgn0036919	3L	19924943	19927175	+	Grasp65	6.71372	6.52519	6.56391	4.49663	4.41717	4.50119	-2.12925	2.25095e-10	8.83049e-10
FBgn0038467	3R	17018780	17021120	-	AdSL	7.30059	7.24378	7.2764	5.76284	5.67552	5.70346	-1.55952	2.26749e-10	8.83049e-10
FBgn0039358	3R	25680845	25683780	+	CG5028	7.77484	7.86565	7.72244	6.06085	6.00841	6.02319	-1.75694	2.27063e-10	8.83049e-10
FBgn0039600	3R	28812102	28817354	+	CG1646	6.81085	6.92891	6.91175	5.15643	5.1255	5.06785	-1.76786	2.30204e-10	8.83049e-10
FBgn0052732	X	6958032	6968750	-	CG32732	6.35423	6.41257	6.31378	4.68762	4.64946	4.72155	-1.67385	2.29164e-10	8.83049e-10
FBgn0061492	3L	6094987	6096517	+	loj	5.93901	5.86083	5.90783	4.2251	4.27403	4.20954	-1.66489	2.28482e-10	8.83049e-10
FBgn0259113	3R	21666562	21671750	-	DNApol-alpha180	6.99014	7.03515	7.03132	5.58389	5.58592	5.54487	-1.44752	2.32758e-10	8.83049e-10
FBgn0262617	3R	10264306	10308467	+	CG43143	6.23383	6.22841	6.20364	4.54916	4.6241	4.6425	-1.61568	2.33093e-10	8.83049e-10
FBgn0262732	3L	16574436	16576871	+	mbf1	7.97376	7.96434	7.96714	6.58765	6.57125	6.59066	-1.38515	2.25306e-10	8.83049e-10
FBgn0022097	2R	15541435	15542498	+	Vha36-1	7.04546	7.04586	7.00753	5.43322	5.34084	5.44766	-1.62572	2.36756e-10	8.84922e-10
FBgn0022343	2R	24938181	24939769	+	CG3760	8.07916	8.11199	8.02625	6.39231	6.26565	6.32149	-1.74583	2.38467e-10	8.84922e-10
FBgn0028327	X	9551140	9553750	-	l(1)G0320	8.09771	7.99156	8.15369	5.98367	5.90622	6.05943	-2.09721	2.39058e-10	8.84922e-10
FBgn0030362	X	12012377	12017375	+	regucalcin	5.71586	5.67484	5.70239	3.90417	3.79423	3.90805	-1.83182	2.3705e-10	8.84922e-10
FBgn0031590	2L	4224650	4227097	-	CG3702	7.18768	7.19262	7.20719	5.6199	5.4949	5.52537	-1.64923	2.39702e-10	8.84922e-10
FBgn0032051	2L	8512174	8514868	-	CG13097	6.65218	6.78152	6.70196	4.96734	4.97398	4.89916	-1.76497	2.36568e-10	8.84922e-10
FBgn0032799	2L	19525434	19526368	-	CG10166	6.15358	6.05223	6.15263	4.41025	4.41233	4.45019	-1.69595	2.38414e-10	8.84922e-10
FBgn0035205	3L	1307224	1311805	+	Ctr9	7.38835	7.44552	7.42579	5.95993	5.89752	5.90188	-1.50006	2.38896e-10	8.84922e-10
FBgn0037105	3L	21613797	21617376	-	S1P	6.16389	6.15375	6.16059	4.22536	4.19179	4.04185	-2.00532	2.37757e-10	8.84922e-10
FBgn0051935	2L	1594822	1611157	-	CG31935	5.62922	5.62492	5.59184	4.05276	4.0267	4.02835	-1.57871	2.37109e-10	8.84922e-10
FBgn0053002	2L	4458595	4459638	-	mRpL27	5.30452	5.37901	5.24297	3.25063	3.24209	3.31656	-2.03785	2.39547e-10	8.84922e-10
FBgn0261802	2L	22131221	22166221	+	CG42748	7.01133	6.9574	7.01444	5.32776	5.40977	5.41955	-1.60865	2.35466e-10	8.84922e-10
FBgn0263050	2L	21166046	21168581	-	CG43345	5.43981	5.42892	5.44745	3.85269	3.85435	3.84555	-1.58806	2.36922e-10	8.84922e-10
FBgn0263051	2L	21166046	21168581	-	CG43346	5.43981	5.42892	5.44745	3.85269	3.85435	3.84555	-1.58806	2.36922e-10	8.84922e-10
FBgn0266917	3R	16999384	17002355	-	Sf3a1	6.5905	6.5605	6.568	5.02027	4.95871	4.91048	-1.60977	2.40181e-10	8.85164e-10
FBgn0038787	3R	20324274	20328003	-	CG4360	7.27982	7.36263	7.33293	5.70706	5.62955	5.72267	-1.63874	2.4109e-10	8.86988e-10
FBgn0000032	3R	29991144	29993411	-	Acph-1	6.90231	6.89943	6.87822	5.46947	5.42851	5.48441	-1.4324	2.47215e-10	8.87769e-10
FBgn0011361	3L	1329949	1331631	+	ND-ACP	7.92233	7.92051	7.95854	6.31268	6.24644	6.17668	-1.68839	2.4957e-10	8.87769e-10
FBgn0014861	3R	8264970	8267924	+	Mcm2	6.81565	6.79087	6.80652	5.31409	5.32528	5.38052	-1.4644	2.48464e-10	8.87769e-10
FBgn0016081	3L	9631834	9679103	-	fry	6.32203	6.41142	6.35807	4.80643	4.75696	4.79293	-1.57918	2.48771e-10	8.87769e-10
FBgn0024360	X	1344872	1349357	-	MTPAP	5.47093	5.42435	5.42387	3.80068	3.77327	3.80536	-1.64635	2.41808e-10	8.87769e-10
FBgn0027079	2R	13198850	13202709	+	ValRS	8.05248	7.95974	8.02392	6.14932	5.97605	6.06169	-1.94925	2.44701e-10	8.87769e-10
FBgn0027532	3L	22067270	22071848	-	CG7139	6.16213	6.07209	6.22089	4.30582	4.31525	4.34916	-1.83002	2.46077e-10	8.87769e-10
FBgn0030990	X	19176109	19179830	-	CG7556	6.52568	6.48953	6.46254	5.03306	5.02937	5.03878	-1.4581	2.45803e-10	8.87769e-10
FBgn0031174	X	21324046	21328150	+	CG1486	6.11625	6.0025	6.13619	4.19035	4.25512	4.18619	-1.87398	2.43429e-10	8.87769e-10
FBgn0033038	2R	5758065	5760407	-	CG7791	5.68406	5.70122	5.60676	3.87245	3.78908	3.78056	-1.84888	2.49728e-10	8.87769e-10
FBgn0033584	2R	11222871	11226746	+	CG7737	5.89681	5.9088	5.94479	4.24672	4.21347	4.30696	-1.66337	2.47528e-10	8.87769e-10
FBgn0034087	2R	16186584	16194277	+	clu	8.98287	9.09139	9.00786	7.34137	7.27857	7.25209	-1.73659	2.47474e-10	8.87769e-10
FBgn0035692	3L	6192124	6193179	-	Sf3b6	7.63678	7.64932	7.55202	6.06186	6.01674	6.03731	-1.57409	2.50502e-10	8.87769e-10
FBgn0035793	3L	7510986	7517316	+	CG7546	6.9071	6.88189	6.98598	5.34826	5.3161	5.35383	-1.58636	2.50838e-10	8.87769e-10
FBgn0035955	3L	9008624	9009838	-	CG5194	6.73867	6.78048	6.76543	4.9969	4.82906	4.91657	-1.84887	2.44953e-10	8.87769e-10
FBgn0036335	3L	13017149	13017867	-	mRpL20	5.63321	5.47643	5.5286	3.58044	3.60658	3.58882	-1.95145	2.47047e-10	8.87769e-10
FBgn0036502	3L	15505188	15508252	-	CG7841	5.82827	5.77906	5.85346	4.16627	4.18456	4.11813	-1.664	2.44213e-10	8.87769e-10
FBgn0038532	3R	17647679	17669985	+	CG14322	6.20976	6.17158	6.25698	4.62433	4.65541	4.6072	-1.58425	2.50507e-10	8.87769e-10
FBgn0039828	3R	31213458	31214784	+	CG1542	7.66121	7.7475	7.62418	5.87805	5.78802	5.74777	-1.87311	2.49262e-10	8.87769e-10
FBgn0052576	X	16285953	16288533	-	CG32576	6.81565	6.87326	6.73762	5.11623	5.09309	5.06447	-1.71675	2.46087e-10	8.87769e-10
FBgn0058263	2R	2494742	2565385	-	MFS17	6.15004	6.27019	6.13343	4.09543	4.20846	4.20444	-2.01291	2.50794e-10	8.87769e-10
FBgn0064766	3L	11210786	11214097	+	CG7600	6.07926	5.95548	6.06524	4.18641	4.17453	4.24449	-1.83263	2.43297e-10	8.87769e-10
FBgn0260743	3R	11967708	11971686	+	GC1	7.03481	7.08488	7.03043	5.45348	5.39808	5.50145	-1.59911	2.47763e-10	8.87769e-10
FBgn0004901	3R	7909598	7911779	-	Prat	7.01439	7.07397	7.01883	5.37587	5.26641	5.3786	-1.6958	2.51972e-10	8.88671e-10
FBgn0025885	2R	7454922	7458874	-	Inos	7.46418	7.51093	7.43193	5.71337	5.7148	5.82547	-1.71775	2.51729e-10	8.88671e-10
FBgn0034029	2R	15542661	15544409	+	eIF2Bgamma	6.24714	6.2856	6.16204	4.36143	4.34431	4.44177	-1.84835	2.52338e-10	8.88671e-10
FBgn0028577	3L	1496853	1502590	-	hfp	6.89478	6.80515	6.88008	5.27317	5.20513	5.19309	-1.63637	2.5278e-10	8.88765e-10
FBgn0000117	X	1891401	1900646	-	arm	8.81626	8.82875	8.76779	7.23978	7.15782	7.23625	-1.5928	2.53662e-10	8.89399e-10
FBgn0000394	X	5690002	5693084	+	cv	5.00554	4.99262	5.02027	3.25716	3.23643	3.2729	-1.75242	2.57295e-10	8.89399e-10
FBgn0001220	2R	14252598	14256192	-	Hsc70-5	9.00293	8.9452	8.97029	7.40391	7.29822	7.31982	-1.63186	2.7453e-10	8.89399e-10
FBgn0001247	3L	20371672	20375896	-	Ide	6.46107	6.53811	6.52811	4.93465	4.8969	4.85021	-1.61589	2.55836e-10	8.89399e-10
FBgn0003392	X	15892116	15906716	+	shi	7.20945	7.22068	7.23532	5.81535	5.86543	5.83705	-1.38271	2.87444e-10	8.89399e-10
FBgn0003714	X	2442313	2443976	-	tko	6.21799	6.27739	6.17031	4.61556	4.64775	4.63304	-1.58832	3.03572e-10	8.89399e-10
FBgn0003890	3R	27967008	27988384	-	betaTub97EF	5.4624	5.36278	5.27168	2.56817	2.36287	2.29009	-2.9569	2.86512e-10	8.89399e-10
FBgn0005585	3R	9628691	9630851	-	Calr	10.0118	9.89421	10.0036	8.09519	8.0407	7.96436	-1.93632	2.60024e-10	8.89399e-10
FBgn0010100	2L	21168570	21173185	+	Acon	9.30462	9.34886	9.22473	7.56532	7.47429	7.52129	-1.77254	2.57027e-10	8.89399e-10
FBgn0010247	3R	3461351	3587054	-	Parp	7.90579	7.89761	7.89858	6.36693	6.45786	6.42797	-1.48337	2.81992e-10	8.89399e-10
FBgn0010278	2R	23806361	23809004	-	Ssrp	7.54596	7.48061	7.55704	6.05906	6.0147	6.00717	-1.50076	2.80315e-10	8.89399e-10
FBgn0010380	X	19731004	19734581	+	AP-1-2beta	7.4301	7.43665	7.42496	5.94133	5.83354	5.904	-1.53739	2.74372e-10	8.89399e-10
FBgn0010416	X	16388820	16391438	-	TH1	6.40599	6.39574	6.35239	4.8789	4.80223	4.84219	-1.54347	2.67244e-10	8.89399e-10
FBgn0010750	3R	4750035	4777490	+	atms	6.5249	6.47836	6.48723	4.9856	5.00416	4.92264	-1.52521	2.90891e-10	8.89399e-10
FBgn0013995	3R	20978183	21015613	+	Calx	7.00617	6.87507	7.04303	5.1501	5.14185	5.17313	-1.82026	3.00336e-10	8.89399e-10
FBgn0014857	2L	5055058	5056149	+	His3.3A	7.67094	7.61279	7.65193	6.04672	5.96463	5.91949	-1.6682	2.66364e-10	8.89399e-10
FBgn0015614	2R	7786010	7789053	+	CanB2	7.27843	7.23598	7.29535	5.8229	5.8569	5.82198	-1.43609	2.60265e-10	8.89399e-10
FBgn0016983	3L	7381614	7385637	+	smid	8.24515	8.36559	8.23937	6.53716	6.44597	6.46772	-1.79965	2.78518e-10	8.89399e-10
FBgn0020309	2L	11794327	11809438	-	crol	7.57791	7.58984	7.64246	6.18104	6.13286	6.14163	-1.45137	2.92071e-10	8.89399e-10
FBgn0024509	3R	23356278	23358531	+	Sec13	7.36773	7.32563	7.20719	5.37921	5.29274	5.4095	-1.93969	3.04881e-10	8.89399e-10
FBgn0024807	X	21624796	21630148	-	DIP1	6.31053	6.32189	6.34176	4.61438	4.53068	4.45985	-1.79047	2.61394e-10	8.89399e-10
FBgn0026079	X	4111156	4113734	-	Nsun2	7.00547	7.09006	6.90627	5.04458	4.99414	4.93746	-2.00785	2.80443e-10	8.89399e-10
FBgn0026250	3R	18274665	18283005	+	eIF1A	9.09435	9.21423	9.07714	7.31266	7.33398	7.25055	-1.83007	2.76702e-10	8.89399e-10
FBgn0026323	X	20515908	20524928	-	Tak1	6.91442	6.9537	6.88107	5.39888	5.34242	5.41415	-1.53111	2.73492e-10	8.89399e-10
FBgn0026409	3L	14537651	14540441	+	Mpcp2	9.47061	9.52168	9.3439	7.51476	7.4406	7.50279	-1.95979	2.7847e-10	8.89399e-10
FBgn0027087	X	18515428	18520445	+	HisRS	7.70853	7.76644	7.65834	6.14601	6.07705	6.11728	-1.59762	2.89402e-10	8.89399e-10
FBgn0027329	X	15746648	15748971	+	CCT6	9.5202	9.49711	9.47456	7.88093	7.75528	7.78543	-1.68979	2.89023e-10	8.89399e-10
FBgn0029504	X	7682338	7709385	-	CHES-1-like	7.27228	7.28744	7.34466	5.84007	5.78847	5.80254	-1.49118	2.61964e-10	8.89399e-10
FBgn0029714	X	4551973	4553006	+	CG3527	5.68755	5.75499	5.56015	3.43072	3.31587	3.31609	-2.31158	3.01969e-10	8.89399e-10
FBgn0029823	X	5913067	5916797	-	Shmt2	8.14214	8.22132	7.98361	5.77776	5.71276	5.85082	-2.3358	2.95052e-10	8.89399e-10
FBgn0029870	X	6365949	6370924	+	Marf	7.87987	7.94518	7.92412	6.45897	6.44948	6.41031	-1.47679	2.56542e-10	8.89399e-10
FBgn0030434	X	12907986	12909622	-	Brms1	6.44817	6.46544	6.46107	5.04516	4.99414	5.02366	-1.43773	2.54213e-10	8.89399e-10
FBgn0030605	X	15063733	15064926	+	ND-B18	5.30361	5.43196	5.3255	3.40381	3.31014	3.37219	-1.99418	2.90945e-10	8.89399e-10
FBgn0030612	X	15086125	15088629	+	CG5599	6.28172	6.37497	6.24118	4.54115	4.48016	4.53246	-1.78122	2.56106e-10	8.89399e-10
FBgn0030791	X	16796902	16800710	-	CG9132	6.72854	6.66009	6.73143	5.17073	5.16199	5.21379	-1.52486	2.61883e-10	8.89399e-10
FBgn0030873	X	17848110	17850342	-	CG15814	6.20514	6.18087	6.21516	4.64918	4.62063	4.70828	-1.54209	3.03868e-10	8.89399e-10
FBgn0031020	X	19479984	19484643	+	Naa15-16	8.81111	8.80718	8.84254	7.37398	7.30727	7.32562	-1.48423	2.65193e-10	8.89399e-10
FBgn0031418	2L	2372455	2374627	-	CG3609	5.48984	5.56907	5.57513	3.63892	3.75227	3.67761	-1.85415	3.04858e-10	8.89399e-10
FBgn0031663	2L	4978484	4979379	-	CG8891	5.91925	6.06109	5.83503	3.67688	3.67486	3.65012	-2.26816	2.67955e-10	8.89399e-10
FBgn0031768	2L	6048002	6050474	+	CG12393	5.45954	5.49181	5.43735	3.73418	3.68653	3.78296	-1.72944	3.03867e-10	8.89399e-10
FBgn0031885	2L	7056301	7063586	+	Mnn1	6.48193	6.46822	6.55721	4.72759	4.72349	4.60178	-1.81856	2.94495e-10	8.89399e-10
FBgn0032050	2L	8509069	8511866	-	CG13096	7.84794	7.9087	7.91746	6.17196	6.07615	6.01709	-1.80272	2.79259e-10	8.89399e-10
FBgn0032078	2L	8943455	8951216	-	C1GalTA	6.12194	6.02305	6.10087	4.40551	4.31399	4.34406	-1.72867	2.79991e-10	8.89399e-10
FBgn0032222	2L	10331471	10333129	+	CG5037	6.10638	6.16063	6.04464	4.27892	4.15426	4.24498	-1.8786	2.93725e-10	8.89399e-10
FBgn0032228	2L	10354743	10356597	-	CG5367	5.22269	5.23375	5.11128	2.7358	2.90602	2.84506	-2.35083	2.65154e-10	8.89399e-10
FBgn0032397	2L	12035984	12038511	-	Tom70	6.97137	6.91865	6.99573	5.51859	5.48371	5.47703	-1.46907	2.93374e-10	8.89399e-10
FBgn0032480	2L	13192201	13197281	+	Edem2	6.51511	6.40138	6.51207	4.72832	4.63748	4.64344	-1.80749	2.64041e-10	8.89399e-10
FBgn0032586	2L	16491540	16507621	+	Tpr2	8.68234	8.67798	8.67704	6.97655	6.89116	6.80803	-1.78718	2.94127e-10	8.89399e-10
FBgn0032925	2L	21163641	21166090	+	CG9246	8.03943	8.08919	8.06062	6.40333	6.34609	6.25639	-1.72783	2.78426e-10	8.89399e-10
FBgn0033209	2R	7674450	7675362	+	CG12107	7.00826	6.92864	7.03497	5.41952	5.41647	5.38481	-1.58393	2.54141e-10	8.89399e-10
FBgn0033264	2R	8123036	8125058	+	Nup50	8.04576	7.968	7.99241	6.37405	6.24512	6.28155	-1.70156	3.03245e-10	8.89399e-10
FBgn0033351	2R	8927014	8928105	-	AIMP1	6.16864	6.15949	6.12328	4.50868	4.43211	4.54542	-1.65577	3.02214e-10	8.89399e-10
FBgn0033571	2R	10898031	10899060	-	Rpb5	6.41844	6.53988	6.32864	4.28581	4.20093	4.28708	-2.17104	2.92759e-10	8.89399e-10
FBgn0033859	2R	13593644	13596557	+	fand	5.60136	5.60856	5.58889	3.99562	3.90898	3.95647	-1.64726	2.76762e-10	8.89399e-10
FBgn0034072	2R	16081176	16098564	-	Dg	7.65052	7.71917	7.72866	6.1433	6.11225	6.05724	-1.59512	2.58587e-10	8.89399e-10
FBgn0034351	2R	18451284	18452736	+	rswl	5.52655	5.57973	5.52271	3.86885	3.88772	3.81107	-1.68539	2.90566e-10	8.89399e-10
FBgn0034543	2R	20670636	20673495	+	galla-1	5.73892	5.66325	5.72063	4.14177	4.11757	4.13565	-1.57641	3.00339e-10	8.89399e-10
FBgn0034708	2R	22185972	22189886	+	Vps35	7.03371	7.0116	7.01144	5.63685	5.58726	5.57827	-1.41802	2.77269e-10	8.89399e-10
FBgn0034933	2R	23937077	23939754	-	CG3735	6.30849	6.40002	6.24221	4.47223	4.51425	4.5068	-1.81723	2.80194e-10	8.89399e-10
FBgn0034964	2R	24037943	24044458	+	IntS1	7.1763	7.09366	7.14557	5.65361	5.67748	5.66518	-1.473	2.62129e-10	8.89399e-10
FBgn0035060	2R	24768314	24775265	-	Eps-15	6.69581	6.71664	6.6659	5.25634	5.20185	5.20795	-1.47053	2.60933e-10	8.89399e-10
FBgn0035137	3L	361472	365681	+	CG1233	6.1358	6.12563	6.108	4.62763	4.60519	4.66717	-1.48989	2.81733e-10	8.89399e-10
FBgn0035153	3L	682885	685549	-	ebd1	6.54331	6.5337	6.60457	4.76597	4.64988	4.59945	-1.89017	2.82632e-10	8.89399e-10
FBgn0035203	3L	1302944	1304717	+	CG9149	5.99304	5.87681	5.89269	4.166	4.12719	4.19932	-1.75616	2.99421e-10	8.89399e-10
FBgn0035372	3L	2772560	2774007	-	CG12093	5.60543	5.52029	5.5244	3.67426	3.69839	3.77885	-1.83177	2.9544e-10	8.89399e-10
FBgn0035436	3L	3319555	3322489	+	CG12016	5.81557	5.8515	5.83004	4.31788	4.25063	4.29645	-1.54533	3.02875e-10	8.89399e-10
FBgn0035827	3L	7936373	7937258	+	Srp9	6.80749	6.80163	6.77478	5.3077	5.37121	5.29939	-1.46799	2.88987e-10	8.89399e-10
FBgn0036135	3L	11120847	11122041	+	mRpL2	6.16639	6.27485	6.09898	4.03766	3.89684	4.01996	-2.19686	2.93162e-10	8.89399e-10
FBgn0036188	3L	11648756	11650499	+	CG7339	5.43234	5.48414	5.43675	3.72298	3.62259	3.63995	-1.79088	2.70797e-10	8.89399e-10
FBgn0036488	3L	15161817	15162470	+	CG6878	5.71038	5.70247	5.72772	4.12099	4.08203	4.15507	-1.59591	2.67726e-10	8.89399e-10
FBgn0036538	3L	15835693	15837482	-	CG15715	6.98377	6.98106	6.90196	5.2235	5.19242	5.08418	-1.78812	3.03568e-10	8.89399e-10
FBgn0036579	3L	16229100	16231139	+	CG5027	6.16589	6.20639	6.23296	4.67529	4.61526	4.59789	-1.57372	2.94947e-10	8.89399e-10
FBgn0036775	3L	18107848	18109574	-	CG5147	6.24903	6.22775	6.26187	4.74271	4.65936	4.68467	-1.55173	2.63235e-10	8.89399e-10
FBgn0036842	3L	19059400	19062816	-	CG3797	6.99916	6.96515	7.00712	5.5315	5.44063	5.46001	-1.51329	2.99945e-10	8.89399e-10
FBgn0037138	3L	21836665	21841356	-	P5CDh1	7.83674	7.88547	7.82444	6.1687	6.23626	6.281	-1.62037	2.70554e-10	8.89399e-10
FBgn0037530	3R	7903030	7907363	-	EMC1	7.84536	7.80101	7.82734	6.36291	6.27608	6.30931	-1.50822	2.6683e-10	8.89399e-10
FBgn0037544	3R	8031130	8033009	-	CG11035	5.80082	5.87849	5.72186	3.94456	3.89516	3.91898	-1.87933	3.01094e-10	8.89399e-10
FBgn0037583	3R	8359958	8362554	-	CG9684	6.85374	6.77211	6.84242	5.27317	5.23032	5.18987	-1.5917	2.74564e-10	8.89399e-10
FBgn0037632	3R	8801564	8806234	+	CCT7	9.11309	9.07894	9.05698	7.53187	7.42326	7.47321	-1.60666	2.98128e-10	8.89399e-10
FBgn0037834	3R	10786481	10788226	-	Art1	8.30926	8.23242	8.22769	6.53442	6.3872	6.45549	-1.79717	2.91938e-10	8.89399e-10
FBgn0037874	3R	11210247	11211898	+	Tctp	11.3679	11.3386	11.3316	9.76457	9.74897	9.70177	-1.60796	2.70273e-10	8.89399e-10
FBgn0038320	3R	15333266	15338365	+	Sra-1	7.30196	7.29278	7.33157	5.90204	5.91156	5.86098	-1.41736	2.67938e-10	8.89399e-10
FBgn0038360	3R	15786703	15788339	+	CG9590	5.35544	5.39545	5.38297	3.69513	3.68819	3.61558	-1.71134	2.88616e-10	8.89399e-10
FBgn0038723	3R	19646930	19648410	-	CG6195	6.47326	6.50278	6.41897	4.77405	4.66415	4.77102	-1.7291	3.0166e-10	8.89399e-10
FBgn0038871	3R	21220704	21223584	-	CG3337	6.23669	6.21568	6.18636	4.64113	4.53376	4.56545	-1.63308	2.95762e-10	8.89399e-10
FBgn0038947	3R	22356685	22360711	+	Sar1	7.41102	7.34943	7.44741	5.88819	5.88967	5.85343	-1.52557	2.78655e-10	8.89399e-10
FBgn0038964	3R	22419095	22421068	-	Nop56	8.77654	8.89253	8.73041	6.936	6.83468	6.85678	-1.92407	2.96023e-10	8.89399e-10
FBgn0039241	3R	24877045	24881478	+	CG11089	7.78766	7.82938	7.66574	5.88008	5.7824	5.85196	-1.92295	2.67908e-10	8.89399e-10
FBgn0039726	3R	29934582	29935888	-	eIF2Balpha	5.72404	5.73852	5.61916	3.79482	3.72531	3.82044	-1.9131	2.85238e-10	8.89399e-10
FBgn0039870	3R	31744282	31745178	+	CG1896	5.83426	5.89372	5.85703	4.3509	4.37263	4.35814	-1.50098	3.01206e-10	8.89399e-10
FBgn0039993	2R	1590484	1596457	+	CG17691	7.29431	7.30505	7.22413	5.67309	5.71283	5.61802	-1.60642	2.81755e-10	8.89399e-10
FBgn0040623	3R	29490544	29491150	-	Spase12	5.67881	5.51743	5.6041	3.23442	3.13664	3.33207	-2.37016	2.98776e-10	8.89399e-10
FBgn0040715	2L	2216503	2217246	-	CG15386	5.3077	5.30095	5.30702	3.64276	3.68099	3.62056	-1.65566	2.7828e-10	8.89399e-10
FBgn0041342	3L	1546092	1553504	+	Pcyt1	6.88173	6.7769	6.87931	5.24981	5.18911	5.21252	-1.6292	2.91265e-10	8.89399e-10
FBgn0042111	3R	27242335	27245249	-	CG18766	5.02884	5.04567	5.0361	3.3271	3.26451	3.26997	-1.75115	2.96817e-10	8.89399e-10
FBgn0043854	2L	6372388	6377284	+	slam	6.20489	6.15719	6.21499	4.6796	4.71361	4.72618	-1.4861	3.04732e-10	8.89399e-10
FBgn0050394	2R	21320040	21323320	-	CG30394	5.29494	5.21931	5.31353	3.50731	3.47336	3.46594	-1.79551	2.7249e-10	8.89399e-10
FBgn0052649	X	12898768	12901114	-	CG32649	5.39696	5.50341	5.35452	3.4554	3.402	3.41034	-1.99463	2.68157e-10	8.89399e-10
FBgn0058469	X	122493	122706	+	CR40469	2.29288	2.14509	2.16393	6.64183	6.84909	6.61161	4.50343	2.95247e-10	8.89399e-10
FBgn0083967	3R	22362620	22364580	+	Muted	5.7453	5.73144	5.72455	4.24773	4.20769	4.23652	-1.50338	2.93233e-10	8.89399e-10
FBgn0087007	3L	14412828	14536276	-	bbg	5.95792	6.05593	5.93785	4.221	4.23388	4.27205	-1.74087	2.69432e-10	8.89399e-10
FBgn0250837	2L	11011312	11012135	+	dUTPase	7.47311	7.32225	7.33085	5.56862	5.51155	5.50415	-1.84712	2.76163e-10	8.89399e-10
FBgn0259717	2L	2216503	2217246	-	CG42371	5.3077	5.30095	5.30702	3.64276	3.68099	3.62056	-1.65566	2.7828e-10	8.89399e-10
FBgn0260467	3R	22362620	22364580	+	CG7071	5.7453	5.73144	5.72455	4.24773	4.20769	4.23652	-1.50338	2.93233e-10	8.89399e-10
FBgn0261397	2R	7500147	7508625	+	didum	8.08678	8.1606	8.1392	6.6126	6.65624	6.59753	-1.50686	2.77174e-10	8.89399e-10
FBgn0261532	3R	18179275	18183479	-	cdm	6.55902	6.54287	6.55116	5.15723	5.11279	5.15223	-1.41049	2.74003e-10	8.89399e-10
FBgn0261673	2R	12659497	12670219	-	nemy	4.94149	4.73836	4.89476	1.59974	1.37151	1.30969	-3.43629	2.61033e-10	8.89399e-10
FBgn0261790	2L	7884930	7885450	-	SmE	6.47851	6.53299	6.42063	4.87792	4.81647	4.84317	-1.63102	2.93517e-10	8.89399e-10
FBgn0261933	3L	12733364	12734611	-	SmD1	6.39258	6.35048	6.33793	4.81786	4.72767	4.7507	-1.59495	2.642e-10	8.89399e-10
FBgn0262601	2L	10425483	10426627	-	SmB	6.82598	6.65912	6.69972	4.79853	4.69488	4.77653	-1.9718	2.8691e-10	8.89399e-10
FBgn0262714	3L	12805902	12813036	+	Sap130	6.6731	6.66058	6.73131	5.2267	5.2062	5.1981	-1.47873	2.58324e-10	8.89399e-10
FBgn0262954	2R	15144968	15145519	-	Rpb12	6.08006	6.20439	6.16204	4.41002	4.33551	4.41575	-1.76417	3.0398e-10	8.89399e-10
FBgn0263199	3L	8982212	8986091	-	Galk	5.98512	5.98889	5.94227	4.29096	4.36469	4.26349	-1.66306	2.84709e-10	8.89399e-10
FBgn0263231	3R	8654975	8660761	-	bel	8.48737	8.49955	8.53162	6.94303	6.89254	6.82943	-1.61765	2.57724e-10	8.89399e-10
FBgn0263260	2R	10050862	10052167	-	sel	5.84493	5.88682	5.80877	3.82151	3.88338	3.70133	-2.04031	2.94859e-10	8.89399e-10
FBgn0263601	3L	16006552	16011812	-	mib1	6.16714	6.25461	6.21447	4.68315	4.65159	4.66625	-1.54594	2.67395e-10	8.89399e-10
FBgn0263863	3R	22618492	22619826	+	mRpL45	5.87738	5.94382	5.84517	4.06855	3.95291	4.05409	-1.86511	2.8021e-10	8.89399e-10
FBgn0264978	2L	2488197	2492671	-	Slh	6.15585	6.07671	6.10087	4.4134	4.29106	4.34012	-1.7639	2.75196e-10	8.89399e-10
FBgn0266634	2R	12881445	12883253	-	CR45141	7.69012	7.81286	7.64007	5.86561	5.85887	5.89002	-1.84304	2.66237e-10	8.89399e-10
FBgn0267350	X	2624804	2633672	+	PI4KIIIalpha	7.2383	7.18025	7.18712	5.75585	5.7	5.74663	-1.4675	2.71167e-10	8.89399e-10
FBgn0267425	2L	11011162	11012135	-	CR45778	7.47311	7.32225	7.33085	5.56862	5.5121	5.50509	-1.84662	2.74739e-10	8.89399e-10
FBgn0283473	X	18788464	18806057	+	S6KL	6.43639	6.5044	6.48333	4.98545	5.0045	5.01057	-1.47494	2.56633e-10	8.89399e-10
FBgn0283536	3R	19643018	19644386	-	Vha13	8.38988	8.28689	8.33211	6.80203	6.76499	6.79061	-1.55038	2.84972e-10	8.89399e-10
FBgn0284257	2R	18430315	18440475	-	Ttd14	7.89647	7.80049	7.91521	6.23312	6.1454	6.17545	-1.68569	3.04793e-10	8.89399e-10
FBgn0285951	3L	16348074	16348782	+	mRpS34	5.44559	5.47459	5.49605	3.81573	3.7691	3.72752	-1.70282	2.83551e-10	8.89399e-10
FBgn0032398	2L	12038631	12040689	-	CG6766	6.14675	6.05247	6.08383	4.54526	4.51954	4.54562	-1.55712	3.05417e-10	8.89748e-10
FBgn0038247	3R	14630478	14641776	+	Cad88C	4.74177	4.72727	4.81715	0.671442	0.801276	1.1681	-3.89013	3.05981e-10	8.90182e-10
FBgn0039835	3R	31252872	31253686	+	mRpL32	5.34354	5.35999	5.3721	3.63584	3.54166	3.52153	-1.79436	3.06971e-10	8.9185e-10
FBgn0013672	mitochondrion_genome	4062	4736	+	mt:ATPase6	10.6568	10.466	10.4016	8.01355	8.04945	8.13036	-2.44514	3.07832e-10	8.9314e-10
FBgn0003321	X	10832752	10847092	-	sbr	6.47022	6.52109	6.53537	4.93715	4.83056	4.84563	-1.63925	3.10845e-10	8.93529e-10
FBgn0033191	2R	7538232	7539696	-	CG1598	5.74194	5.67836	5.66393	3.88678	3.74644	3.78433	-1.88985	3.10888e-10	8.93529e-10
FBgn0036916	3L	19912405	19913715	-	Mtr3	5.74463	5.82429	5.76454	4.19324	4.22323	4.1983	-1.57235	3.10423e-10	8.93529e-10
FBgn0037710	3R	9561583	9563673	-	CG9393	5.92813	5.92237	5.93996	4.41047	4.38462	4.32422	-1.55713	3.09531e-10	8.93529e-10
FBgn0044324	3L	22873702	22878984	-	Chro	7.84606	7.88054	7.84739	6.47463	6.50264	6.46122	-1.37869	3.09534e-10	8.93529e-10
FBgn0053303	2L	10373369	10375757	-	CG33303	7.89202	7.7638	7.79449	6.1502	6.06672	6.10837	-1.70826	3.08511e-10	8.93529e-10
FBgn0264939	X	5914363	5914649	+	CR44108	5.94456	6.04257	5.81015	3.56351	3.55628	3.63731	-2.34439	3.10412e-10	8.93529e-10
FBgn0035534	3L	4364550	4365243	+	mRpS6	5.15269	5.14532	5.06456	3.18206	3.10592	3.2061	-1.95642	3.12758e-10	8.95377e-10
FBgn0064116	X	21317936	21319296	-	CG33713	7.69325	7.7598	7.68395	5.90852	5.77552	5.73297	-1.90666	3.12785e-10	8.95377e-10
FBgn0064117	X	21317936	21319296	-	SLIRP1	7.69325	7.7598	7.68395	5.90852	5.77552	5.73297	-1.90666	3.12785e-10	8.95377e-10
FBgn0000546	2R	6087873	6169087	-	EcR	6.88569	6.82509	6.92935	5.32991	5.37267	5.34366	-1.53161	3.19772e-10	8.96734e-10
FBgn0008635	X	18381549	18385242	-	betaCOP	7.38793	7.24	7.37618	5.4241	5.29601	5.39637	-1.96281	3.18552e-10	8.96734e-10
FBgn0010516	2R	11688569	11690863	-	wal	8.15089	8.16729	8.1061	6.64192	6.61662	6.54847	-1.53938	3.21933e-10	8.96734e-10
FBgn0022069	2L	13363308	13366189	-	Nnp-1	7.71863	7.82895	7.80158	6.04722	5.96992	5.90754	-1.80802	3.17366e-10	8.96734e-10
FBgn0023511	X	1903704	1908827	-	Edem1	6.40938	6.43244	6.35744	4.86614	4.85884	4.91626	-1.51877	3.1673e-10	8.96734e-10
FBgn0027615	3L	10884261	10886471	-	CG6404	6.25774	6.17861	6.27059	4.70113	4.66598	4.66829	-1.55801	3.16978e-10	8.96734e-10
FBgn0029866	X	6337762	6343731	+	CG3842	4.53103	4.54559	4.52398	2.23417	2.11562	2.28623	-2.32809	3.21677e-10	8.96734e-10
FBgn0030342	X	11852692	11854931	-	CG10347	5.18417	5.16418	5.1405	3.30933	3.25335	3.37037	-1.85359	3.2204e-10	8.96734e-10
FBgn0030504	X	13619276	13624408	-	CG2691	7.82752	7.94465	7.83007	6.2538	6.26616	6.25411	-1.60954	3.14411e-10	8.96734e-10
FBgn0037010	3L	20522440	20526174	-	CG4825	7.31883	7.25316	7.22327	5.63396	5.53372	5.63167	-1.66506	3.22253e-10	8.96734e-10
FBgn0037958	3R	11879702	11882534	-	CG6962	5.68336	5.59743	5.69418	3.93488	3.8457	3.88241	-1.77332	3.16659e-10	8.96734e-10
FBgn0038196	3R	14035018	14036398	-	CG9922	6.36036	6.36586	6.33137	4.66002	4.74611	4.61452	-1.67701	3.1617e-10	8.96734e-10
FBgn0038788	3R	20328465	20330915	+	Sirt2	6.19683	6.17227	6.11734	4.65185	4.59756	4.61855	-1.53865	3.21188e-10	8.96734e-10
FBgn0038870	3R	21219077	21222843	+	Oga	6.63601	6.59667	6.64785	5.08904	4.97806	5.00001	-1.60531	3.21998e-10	8.96734e-10
FBgn0039252	3R	24932010	24934919	+	CG11771	7.27565	7.34137	7.29486	5.71647	5.58622	5.64725	-1.65399	3.14745e-10	8.96734e-10
FBgn0040290	3L	8170640	8175978	-	RecQ4	6.71902	6.59616	6.70728	5.05744	5.04834	5.03548	-1.6272	3.22105e-10	8.96734e-10
FBgn0043010	2R	13220939	13222459	-	Fsn	6.38271	6.32537	6.38537	4.79819	4.69158	4.75175	-1.61866	3.22472e-10	8.96734e-10
FBgn0086605	3R	4398381	4402027	-	CG9853	6.65253	6.57844	6.64178	5.15374	5.11145	5.15725	-1.48377	3.1807e-10	8.96734e-10
FBgn0259933	3L	3319555	3322489	+	CG42456	5.81205	5.85065	5.82731	4.31572	4.24707	4.29525	-1.54532	3.15158e-10	8.96734e-10
FBgn0266268	3R	31810460	31812296	-	FeCH	6.58452	6.53811	6.56841	5.03042	4.94165	4.91828	-1.60052	3.22376e-10	8.96734e-10
FBgn0266685	3L	17841671	17842599	+	CR45175	6.05866	5.98035	6.08744	4.44058	4.44198	4.45342	-1.5979	3.18814e-10	8.96734e-10
FBgn0267972	2L	1973957	1975413	+	Der-1	5.74094	5.66357	5.68417	4.06827	4.09918	4.03727	-1.62589	3.13981e-10	8.96734e-10
FBgn0000139	3R	24650125	24653376	+	ash2	5.85179	5.83179	5.83117	4.22048	4.11757	4.21233	-1.65652	3.28467e-10	9.00587e-10
FBgn0000289	2R	14173693	14182838	+	cg	8.35156	8.35612	8.35797	6.8301	6.71976	6.71361	-1.60041	3.24583e-10	9.00587e-10
FBgn0004179	3L	22267382	22273745	+	Csp	7.96789	7.91387	7.97383	6.49102	6.4684	6.4123	-1.4946	3.28485e-10	9.00587e-10
FBgn0022764	2R	12575240	12592917	-	Sin3A	8.714	8.68568	8.75263	7.1944	7.2092	7.12488	-1.5413	3.28359e-10	9.00587e-10
FBgn0027081	2L	12103751	12107170	+	ThrRS	8.56963	8.59394	8.46501	6.67302	6.51423	6.57661	-1.9549	3.27531e-10	9.00587e-10
FBgn0034792	2R	22882747	22886247	-	YME1L	6.71441	6.69023	6.76508	5.14537	5.04834	5.03605	-1.64762	3.25242e-10	9.00587e-10
FBgn0039348	3R	25611013	25624662	-	Npl4	7.28536	7.19676	7.26988	5.7182	5.64821	5.71757	-1.55589	3.28184e-10	9.00587e-10
FBgn0039349	3R	25624805	25626924	-	Ssadh	5.61829	5.59472	5.6312	4.05564	3.98026	4.02835	-1.5954	3.2639e-10	9.00587e-10
FBgn0041092	2L	9166778	9250211	+	tai	6.12555	6.20439	6.1982	4.66002	4.62063	4.60429	-1.54899	3.26157e-10	9.00587e-10
FBgn0261403	2R	5307288	5329555	+	sxc	7.84145	7.80336	7.83703	6.39982	6.40425	6.33275	-1.44847	3.26713e-10	9.00587e-10
FBgn0262716	3L	8113407	8115902	-	Arp3	7.04437	7.04437	7.08787	5.64195	5.58614	5.56321	-1.46201	3.27902e-10	9.00587e-10
FBgn0036510	3L	15563427	15565559	+	SCCRO	6.41865	6.36427	6.31475	4.68669	4.57217	4.59595	-1.74724	3.29099e-10	9.01119e-10
FBgn0036641	3L	16580398	16581547	-	Smn	6.66622	6.54673	6.63738	4.95642	4.89234	4.86159	-1.71348	3.29525e-10	9.01133e-10
FBgn0029688	X	3955543	3965327	-	lva	7.73391	7.71995	7.77746	6.22597	6.28885	6.19858	-1.50615	3.31333e-10	9.04919e-10
FBgn0003116	X	2181211	2182916	+	pn	5.32528	5.36238	5.2633	3.48694	3.52875	3.56037	-1.78898	3.35295e-10	9.05022e-10
FBgn0011455	3L	12137496	12138584	-	ND-SGDH	7.30094	7.37027	7.21408	5.58139	5.6045	5.61101	-1.69599	3.36442e-10	9.05022e-10
FBgn0015828	3L	11682038	11683805	+	TfIIEalpha	6.77832	6.73813	6.75853	5.27081	5.18039	5.26637	-1.51946	3.32999e-10	9.05022e-10
FBgn0030753	X	16441433	16445367	+	rngo	7.31725	7.29361	7.27156	5.83202	5.73086	5.75197	-1.52232	3.35932e-10	9.05022e-10
FBgn0038401	3R	16147029	16149636	+	CG5916	6.09144	6.06892	6.11491	4.67548	4.64034	4.65639	-1.43532	3.36117e-10	9.05022e-10
FBgn0038854	3R	21098229	21101718	-	CG7044	6.13835	6.10911	6.04914	4.52605	4.45682	4.50804	-1.60123	3.34411e-10	9.05022e-10
FBgn0038984	3R	22543693	22547846	-	AdipoR	7.51702	7.45778	7.4799	6.10657	6.06693	6.06085	-1.40669	3.32548e-10	9.05022e-10
FBgn0039357	3R	25679242	25680550	-	CG4743	4.95662	4.96141	4.92569	3.23493	3.19423	3.18761	-1.74176	3.35607e-10	9.05022e-10
FBgn0040793	3L	17425477	17426282	+	CG7630	7.60206	7.6436	7.50976	5.96607	5.91174	5.94455	-1.64437	3.34492e-10	9.05022e-10
FBgn0086447	2L	19133023	19135233	-	l(2)37Cg	4.99712	5.09923	4.93712	2.92498	2.89408	2.88385	-2.10729	3.35011e-10	9.05022e-10
FBgn0261353	3L	11708979	11710570	+	Ccdc56	6.82201	6.70773	6.73046	5.12861	5.05843	5.12739	-1.64838	3.35138e-10	9.05022e-10
FBgn0261381	3L	11708979	11710570	+	mtTFB1	6.82201	6.70773	6.73046	5.12861	5.05843	5.12739	-1.64838	3.35138e-10	9.05022e-10
FBgn0284246	2R	6074471	6076367	-	l(2)k09848	6.61746	6.71134	6.56282	4.78903	4.87945	4.82451	-1.79782	3.3738e-10	9.06405e-10
FBgn0261995	3R	27227070	27228561	-	CG42813	5.98597	6.04654	5.88068	3.99442	3.93624	4.03727	-1.98103	3.38718e-10	9.08859e-10
FBgn0036008	3L	9506818	9509583	-	CG3408	6.09196	5.95178	6.08934	4.15904	4.06808	4.05239	-1.95282	3.40306e-10	9.11978e-10
FBgn0260859	3L	9438482	9442267	-	Bet3	6.03337	6.01825	6.00416	4.40166	4.43886	4.32422	-1.6285	3.41518e-10	9.14083e-10
FBgn0030035	X	8404535	8407263	-	PIG-T	6.24477	6.29021	6.23605	4.80214	4.73932	4.74211	-1.49594	3.41949e-10	9.14093e-10
FBgn0024996	X	2704571	2706217	+	eIF2Bbeta	6.04103	6.0801	5.9594	4.3384	4.25829	4.2866	-1.73158	3.44006e-10	9.17301e-10
FBgn0036928	3L	20000644	20002446	+	Tom20	7.35417	7.36054	7.25829	5.77776	5.77461	5.72498	-1.5651	3.43914e-10	9.17301e-10
FBgn0013675	mitochondrion_genome	3083	3767	+	mt:CoII	10.6114	10.5104	10.526	8.54754	8.70729	8.62332	-1.92467	3.48095e-10	9.18509e-10
FBgn0028402	3L	21031825	21033561	+	Sin	5.91092	5.93769	5.82595	4.20602	4.14442	4.12597	-1.73109	3.4698e-10	9.18509e-10
FBgn0033260	2R	8102260	8106318	-	Cul4	6.63619	6.54567	6.62709	5.06304	5.08156	5.01829	-1.54851	3.48245e-10	9.18509e-10
FBgn0034025	2R	15511710	15515597	+	GalNAc-T1	6.38572	6.33899	6.37964	4.98923	4.98347	4.97941	-1.38417	3.45224e-10	9.18509e-10
FBgn0037998	3R	12213792	12219686	-	CG4848	6.15156	6.0574	6.1669	4.53186	4.50046	4.52307	-1.60801	3.4832e-10	9.18509e-10
FBgn0039260	3R	25029429	25033465	-	Smg6	6.10167	6.03209	6.16168	4.40392	4.39007	4.33336	-1.72393	3.47929e-10	9.18509e-10
FBgn0046114	3R	22685006	22686510	-	Gclm	7.24163	7.21551	7.21225	5.81518	5.72332	5.76813	-1.45406	3.48262e-10	9.18509e-10
FBgn0261797	3L	4807368	4825687	-	Dhc64C	8.97649	8.92956	9.03136	7.40346	7.43007	7.3593	-1.58143	3.48199e-10	9.18509e-10
FBgn0283438	3R	13026283	13030659	-	CG46280	6.85327	6.75689	6.85597	5.1771	5.07364	5.15144	-1.68878	3.46443e-10	9.18509e-10
FBgn0015239	3L	21494019	21497494	-	Hr78	6.91293	6.9488	6.94725	5.60688	5.57624	5.57758	-1.34965	3.49752e-10	9.18891e-10
FBgn0027841	3R	18659618	18661126	+	CstF64	5.54553	5.44481	5.46012	3.64927	3.52349	3.57229	-1.90286	3.49424e-10	9.18891e-10
FBgn0035482	3L	4003474	4006626	+	CG14985	4.48444	4.52723	4.55782	2.47643	2.37804	2.411	-2.10745	3.49203e-10	9.18891e-10
FBgn0024947	2L	2880704	2885850	-	NTPase	5.9936	5.84182	5.94919	4.0516	3.94066	3.96945	-1.94261	3.50345e-10	9.19323e-10
FBgn0036667	3L	16844568	16844991	-	CG9669	5.63248	5.63978	5.70189	3.90321	4.002	3.93231	-1.71191	3.5101e-10	9.19938e-10
FBgn0033196	2R	7595265	7620711	-	CG1358	5.68964	5.76074	5.65882	3.61605	3.68875	3.78706	-2.00462	3.51641e-10	9.20465e-10
FBgn0000611	X	15992468	15996509	+	exd	7.8203	7.78431	7.78556	6.42613	6.35277	6.38771	-1.40766	3.72049e-10	9.22037e-10
FBgn0002022	2L	19041862	19043614	+	Catsup	6.54659	6.49426	6.47537	4.9954	4.90251	4.92558	-1.56399	3.56563e-10	9.22037e-10
FBgn0003076	3L	16126018	16128531	-	Pgm	7.31567	7.25766	7.25101	5.73594	5.61878	5.69675	-1.59071	3.67896e-10	9.22037e-10
FBgn0003416	X	16350315	16356482	+	sl	6.65182	6.5858	6.6512	5.1686	5.20909	5.15884	-1.45064	3.68684e-10	9.22037e-10
FBgn0004868	2L	9491176	9494876	-	Gdi	8.97271	8.85732	8.95465	7.33284	7.28788	7.27048	-1.631	3.6441e-10	9.22037e-10
FBgn0014366	3R	5589601	5591459	-	noi	6.3103	6.24297	6.27277	4.71707	4.60636	4.67088	-1.61145	3.71717e-10	9.22037e-10
FBgn0015321	3L	9698336	9700481	+	Ubc4	7.40838	7.3827	7.42841	6.00845	5.93511	5.93373	-1.44729	3.58465e-10	9.22037e-10
FBgn0015799	X	797090	801479	-	Rbf	7.04382	6.99475	7.0946	5.56377	5.50905	5.50726	-1.51804	3.69666e-10	9.22037e-10
FBgn0016756	3L	5752973	5761886	+	Usp47	7.49658	7.56903	7.53345	6.11668	6.14237	6.09975	-1.41357	3.53759e-10	9.22037e-10
FBgn0022985	2R	22415560	22419001	+	qkr58E-2	7.56535	7.50706	7.54457	6.10962	6.02547	6.07572	-1.46846	3.55502e-10	9.22037e-10
FBgn0023521	X	1940307	1941536	+	CG3587	5.13388	5.09204	5.04278	3.25665	3.15875	3.19534	-1.88568	3.56804e-10	9.22037e-10
FBgn0024182	X	21363028	21373145	+	waw	7.7619	7.70723	7.75354	6.14316	6.0647	5.9974	-1.6724	3.62606e-10	9.22037e-10
FBgn0024251	X	21363028	21373145	+	bbx	7.76612	7.71309	7.75838	6.14966	6.07314	6.00497	-1.66988	3.54585e-10	9.22037e-10
FBgn0024689	2L	17478442	17481029	-	fws	6.40578	6.38735	6.44278	4.97101	4.9384	4.8941	-1.47808	3.69253e-10	9.22037e-10
FBgn0024698	2R	14497347	14503488	-	Cpsf160	6.82344	6.75218	6.88534	5.1984	5.19155	5.1404	-1.64411	3.60058e-10	9.22037e-10
FBgn0025641	X	1289713	1322362	-	DAAM	6.46677	6.51948	6.52138	5.1125	5.09006	5.11928	-1.39606	3.68284e-10	9.22037e-10
FBgn0026150	2L	16908229	16910418	-	ApepP	7.0594	7.03703	6.99553	5.54161	5.438	5.46108	-1.55017	3.65765e-10	9.22037e-10
FBgn0027082	3L	2650161	2651850	-	ProRS-m	4.24204	4.26285	4.25774	2.08177	1.96767	1.98574	-2.24649	3.64821e-10	9.22037e-10
FBgn0027580	2R	9850703	9861543	-	PCB	7.40615	7.41915	7.39603	5.94833	5.83078	5.88716	-1.51814	3.6747e-10	9.22037e-10
FBgn0027785	3R	19027368	19028015	+	NP15.6	6.54447	6.57415	6.4524	4.94215	4.90346	4.92729	-1.59832	3.70662e-10	9.22037e-10
FBgn0029512	3R	12432533	12433822	-	Aos1	7.22178	7.08367	7.14375	5.48828	5.42851	5.39469	-1.71235	3.69484e-10	9.22037e-10
FBgn0029840	X	6082634	6090201	-	raptor	7.72128	7.65705	7.75772	6.24996	6.22911	6.22047	-1.47866	3.61978e-10	9.22037e-10
FBgn0030629	X	15340373	15342117	-	CG9123	4.77036	4.71734	4.70078	2.89115	2.88928	2.88066	-1.83994	3.60633e-10	9.22037e-10
FBgn0030789	X	16789405	16791266	-	Rrp45	6.49812	6.53299	6.41034	4.88508	4.89761	4.89188	-1.58747	3.5438e-10	9.22037e-10
FBgn0031051	X	19646306	19652269	-	Ranbp21	8.18919	8.06075	8.18332	6.46809	6.38664	6.41291	-1.72149	3.63916e-10	9.22037e-10
FBgn0031161	X	21117159	21120444	+	CG15445	6.15912	6.17748	6.12698	4.25125	4.3295	4.42082	-1.81992	3.65225e-10	9.22037e-10
FBgn0031318	2L	1173009	1177589	+	CG4887	6.33255	6.3854	6.39292	4.70866	4.63433	4.55887	-1.73722	3.65681e-10	9.22037e-10
FBgn0031657	2L	4969004	4970216	+	CG3756	5.73353	5.86112	5.71253	3.9668	3.93973	3.94704	-1.81703	3.70429e-10	9.22037e-10
FBgn0031876	2L	6959099	6960328	-	Atac1	4.63375	4.54839	4.5446	2.54372	2.51026	2.46573	-2.06595	3.71179e-10	9.22037e-10
FBgn0031947	2L	7782865	7786061	+	CG7154	6.36734	6.25846	6.39523	4.64535	4.66373	4.61471	-1.6995	3.58789e-10	9.22037e-10
FBgn0032053	2L	8516753	8517380	-	mRpL51	5.60358	5.77727	5.62179	3.66862	3.6552	3.69335	-1.99522	3.6018e-10	9.22037e-10
FBgn0032728	2L	18969028	18972004	+	Tango6	5.39141	5.29471	5.35484	3.59598	3.64184	3.57071	-1.74189	3.67203e-10	9.22037e-10
FBgn0033166	2R	7396850	7407819	-	Eaf	6.36146	6.32046	6.47217	4.64956	4.66668	4.62791	-1.73816	3.63815e-10	9.22037e-10
FBgn0033471	2R	9971143	9972780	+	CG12134	6.16764	6.29669	6.108	4.19245	4.19976	4.25464	-1.97397	3.55309e-10	9.22037e-10
FBgn0034242	2R	17564340	17565852	+	CG14480	6.13529	6.2295	6.21482	4.63034	4.58766	4.55266	-1.60421	3.66461e-10	9.22037e-10
FBgn0037093	3L	21516306	21522684	+	Cdk12	6.88341	6.83157	6.96194	5.25094	5.18764	5.16305	-1.69261	3.60572e-10	9.22037e-10
FBgn0037573	3R	8313208	8314864	+	CG7483	7.50105	7.43788	7.43006	5.83571	5.70226	5.71847	-1.70403	3.61723e-10	9.22037e-10
FBgn0037723	3R	9631641	9633673	+	SpdS	7.12946	7.23283	7.0484	5.20634	5.08187	5.13022	-1.99763	3.57868e-10	9.22037e-10
FBgn0038183	3R	13780964	13782082	+	CG9286	6.4684	6.68928	6.43623	4.17186	4.12167	4.13913	-2.38675	3.55814e-10	9.22037e-10
FBgn0038306	3R	15227605	15229408	-	Art3	6.71115	6.83272	6.76662	5.01746	4.92203	4.87449	-1.83279	3.58442e-10	9.22037e-10
FBgn0038662	3R	18926996	18928659	-	Mpc1	6.60957	6.60191	6.64191	5.02352	4.88017	4.9462	-1.66929	3.60493e-10	9.22037e-10
FBgn0040283	3R	24058287	24062815	+	SMC1	6.66143	6.64298	6.72449	5.14157	5.10245	5.04235	-1.58157	3.71294e-10	9.22037e-10
FBgn0042092	2L	6906666	6907844	-	CG13773	6.5723	6.60696	6.60682	4.89703	5.02259	4.9064	-1.65253	3.65396e-10	9.22037e-10
FBgn0042178	3L	16595181	16600459	+	CG32165	6.44611	6.56847	6.40776	4.53558	4.48844	4.39822	-1.99884	3.63699e-10	9.22037e-10
FBgn0267984	3L	12806687	12808545	-	CR46251	5.50179	5.5099	5.53251	3.98295	3.94991	4.00009	-1.53897	3.56633e-10	9.22037e-10
FBgn0283500	3L	1247817	1250451	+	Sac1	7.03001	7.08488	7.03004	5.61512	5.53979	5.59988	-1.46335	3.63924e-10	9.22037e-10
FBgn0025674	2L	22124285	22130142	-	CycK	7.27147	7.23891	7.2833	5.76275	5.7633	5.84706	-1.47347	3.7405e-10	9.252e-10
FBgn0029152	3L	21529959	21533713	-	Mkrn1	8.07117	7.94625	8.06714	6.31298	6.27465	6.20651	-1.76339	3.74349e-10	9.252e-10
FBgn0263198	2L	19045355	19048817	+	Acn	6.57607	6.59515	6.64837	5.13953	5.1305	5.06995	-1.4939	3.74622e-10	9.252e-10
FBgn0034727	2R	22418937	22420376	-	mRpS29	6.48814	6.57707	6.43354	4.68352	4.57307	4.67567	-1.85597	3.75792e-10	9.26502e-10
FBgn0037644	3R	8942954	8945020	-	CG11964	6.53035	6.56778	6.4114	4.76597	4.72025	4.74702	-1.75743	3.76014e-10	9.26502e-10
FBgn0027611	2L	10457658	10462472	+	LManII	6.50506	6.66009	6.48044	4.53289	4.61817	4.54037	-1.98266	3.76949e-10	9.26672e-10
FBgn0030060	X	8712472	8714924	-	CG2004	6.53849	6.49916	6.40912	4.71779	4.6254	4.73257	-1.78993	3.76717e-10	9.26672e-10
FBgn0033846	2R	13506430	13513112	+	mip120	6.99071	6.91973	6.98037	5.42967	5.33432	5.42548	-1.56737	3.78047e-10	9.28306e-10
FBgn0002031	2L	19121345	19123869	-	l(2)37Cc	8.24876	8.23383	8.11489	6.54708	6.48074	6.49413	-1.69219	3.80063e-10	9.29265e-10
FBgn0011584	2L	10009381	10013170	+	Trp1	6.41823	6.49426	6.5594	4.63227	4.69171	4.56047	-1.86295	3.80173e-10	9.29265e-10
FBgn0083956	X	21123634	21140951	+	CG34120	4.29517	4.30738	4.31272	2.10089	2.16968	2.20584	-2.14593	3.79386e-10	9.29265e-10
FBgn0284436	2R	8904844	8906990	-	CCT8	9.28442	9.29373	9.22602	7.63585	7.49639	7.57003	-1.70032	3.78914e-10	9.29265e-10
FBgn0013334	3R	15935100	15962124	+	Sap47	5.75265	5.73391	5.8175	4.20446	4.23463	4.22322	-1.54859	3.82952e-10	9.29689e-10
FBgn0030096	X	9160124	9162090	-	Zpr1	6.28795	6.39185	6.23279	4.43527	4.31274	4.37299	-1.9309	3.82858e-10	9.29689e-10
FBgn0030433	X	12907105	12907942	+	mRpL49	5.14052	5.1078	5.05721	3.37869	3.33047	3.31939	-1.75695	3.80814e-10	9.29689e-10
FBgn0034590	2R	21129463	21142261	-	Magi	6.22208	6.10769	6.20242	4.59091	4.58366	4.60642	-1.58404	3.82263e-10	9.29689e-10
FBgn0053505	2R	14858845	14860758	-	U3-55K	6.45781	6.54743	6.36608	4.63014	4.58009	4.61471	-1.84779	3.81945e-10	9.29689e-10
FBgn0265192	2R	22060950	22069757	+	Snp	6.52373	6.47855	6.47377	5.07361	5.00361	5.05133	-1.44907	3.81961e-10	9.29689e-10
FBgn0001994	2L	16263556	16287730	-	crp	7.18237	7.30038	7.23849	5.59305	5.58978	5.67028	-1.62285	3.85581e-10	9.31024e-10
FBgn0005322	2L	10302173	10303947	-	nmd	6.95727	6.97274	6.93115	5.51283	5.4188	5.42043	-1.50293	3.85764e-10	9.31024e-10
FBgn0031711	2L	5524139	5525809	+	CG6907	6.76236	6.77226	6.718	5.15374	5.01996	5.1205	-1.65319	3.84296e-10	9.31024e-10
FBgn0038055	3R	12456573	12458444	+	trus	5.87249	5.85292	5.82298	4.34195	4.28156	4.25784	-1.55501	3.84992e-10	9.31024e-10
FBgn0038488	3R	17144475	17149412	-	m-cup	6.0565	6.07209	6.07963	4.69189	4.65626	4.64664	-1.4051	3.84994e-10	9.31024e-10
FBgn0083167	X	10460736	10461878	+	Neb-cGP	7.3048	7.36968	7.19772	5.51063	5.44505	5.50892	-1.80243	3.86111e-10	9.31024e-10
FBgn0039904	4	359938	375554	+	Hcf	7.96667	8.00195	8.04408	6.45121	6.41465	6.33374	-1.6042	3.87772e-10	9.331e-10
FBgn0040660	2R	23377866	23383424	-	CG13551	7.53331	7.51908	7.41561	5.55023	5.35693	5.40073	-2.05368	3.87843e-10	9.331e-10
FBgn0017567	3R	15836048	15837117	-	ND-23	6.55788	6.62301	6.49541	4.89574	4.79532	4.82019	-1.72142	3.88614e-10	9.33905e-10
FBgn0026679	X	8555239	8558781	-	IntS4	5.61316	5.64109	5.57079	3.93801	3.87101	3.96945	-1.68288	3.92497e-10	9.36052e-10
FBgn0030855	X	17636281	17639003	+	CG5800	6.71389	6.83832	6.70431	5.12106	5.09319	5.09055	-1.65031	3.91758e-10	9.36052e-10
FBgn0030964	X	18832682	18842901	+	Pvf1	6.339	6.2721	6.30613	4.61556	4.58217	4.71008	-1.67059	3.91236e-10	9.36052e-10
FBgn0036187	3L	11646234	11648474	-	RIOK1	6.78941	6.87242	6.80963	5.13776	5.04165	4.97986	-1.771	3.92568e-10	9.36052e-10
FBgn0036306	3L	12753239	12754774	-	CG10973	5.49064	5.36993	5.46393	3.7157	3.72746	3.69807	-1.72731	3.91727e-10	9.36052e-10
FBgn0036574	3L	16132028	16136691	+	elg1	7.4409	7.44645	7.49444	6.09132	6.12246	6.08969	-1.35955	3.90579e-10	9.36052e-10
FBgn0040235	X	9317915	9319223	-	c12.1	5.64007	5.693	5.69543	4.19925	4.17768	4.18826	-1.4893	3.91433e-10	9.36052e-10
FBgn0002736	2R	21128577	21129737	+	mago	7.44606	7.53842	7.42421	5.84091	5.80997	5.73518	-1.6743	3.99138e-10	9.40286e-10
FBgn0015664	2L	9964147	9967229	-	Dref	6.8054	6.82234	6.81124	5.25006	5.11906	5.11616	-1.65171	3.97985e-10	9.40286e-10
FBgn0023518	X	1881313	1889950	-	trr	6.17909	6.21325	6.25275	4.75341	4.78992	4.77137	-1.44433	3.96806e-10	9.40286e-10
FBgn0030701	X	15870183	15875607	+	CG16952	6.8718	6.74548	6.87536	5.20569	5.20986	5.18625	-1.63043	3.97142e-10	9.40286e-10
FBgn0034299	2R	18093723	18094900	-	CG5757	6.34873	6.32312	6.38753	4.7918	4.74105	4.67014	-1.61948	3.97818e-10	9.40286e-10
FBgn0037643	3R	8938724	8943027	+	skap	7.83996	7.85769	7.76967	6.27053	6.17287	6.16676	-1.61907	3.99174e-10	9.40286e-10
FBgn0039126	3R	23926372	23927634	-	CG13601	5.77808	5.83552	5.74275	4.2343	4.19705	4.18412	-1.57936	3.98895e-10	9.40286e-10
FBgn0039303	3R	25258898	25260759	+	CG11857	7.21152	7.0775	7.21138	5.49827	5.43108	5.4614	-1.70335	3.94986e-10	9.40286e-10
FBgn0259705	3R	19161259	19162300	-	CG42359	5.20331	5.24243	5.18237	3.3713	3.23643	3.24038	-1.92839	3.98734e-10	9.40286e-10
FBgn0259735	2L	16545016	16663218	+	CG42389	6.81565	6.97782	6.87657	5.05066	5.12356	5.13143	-1.78815	3.98431e-10	9.40286e-10
FBgn0266802	2R	12179014	12179745	+	CR45264	7.31217	7.1962	7.40215	5.41244	5.35797	5.35969	-1.92702	3.96865e-10	9.40286e-10
FBgn0014427	3R	29200454	29201770	+	CG11899	6.46168	6.35349	6.2981	4.53124	4.41901	4.45921	-1.9004	4.00166e-10	9.4099e-10
FBgn0082598	3L	7369843	7373711	+	akirin	9.15164	9.21235	9.25356	7.66505	7.64998	7.59628	-1.56836	4.00352e-10	9.4099e-10
FBgn0015019	3R	16647605	16649978	+	CCT3	9.43783	9.3977	9.39024	7.78205	7.63473	7.671	-1.71227	4.01582e-10	9.42847e-10
FBgn0003067	2R	18536767	18539416	+	Pepck	1.62976	1.3111	1.66635	6.0033	6.06502	6.18013	4.54085	4.03806e-10	9.44959e-10
FBgn0066101	3R	25741348	25763105	-	LpR1	6.36386	6.54883	6.33233	4.27447	4.22247	4.17241	-2.19093	4.03716e-10	9.44959e-10
FBgn0266488	2R	18536767	18539416	+	CG45087	1.62976	1.3111	1.66635	6.0033	6.06502	6.18013	4.54085	4.03806e-10	9.44959e-10
FBgn0010638	2R	14618771	14619681	+	Sec61beta	7.43893	7.25873	7.49652	5.09578	4.97851	5.12226	-2.33351	4.0717e-10	9.45004e-10
FBgn0010768	3R	19164211	19170576	+	sqz	5.37375	5.29929	5.33065	3.43383	3.27449	3.38937	-1.97281	4.06244e-10	9.45004e-10
FBgn0021796	2L	13004480	13013197	+	Tor	6.80106	6.70019	6.85374	5.13545	5.10887	5.10608	-1.669	4.0868e-10	9.45004e-10
FBgn0022702	3L	1752328	1755934	-	Cht2	6.44652	6.56363	6.35791	2.52968	2.73672	3.03799	-3.68734	4.07873e-10	9.45004e-10
FBgn0025638	X	647304	648597	+	Roc1a	7.37683	7.44119	7.33397	5.77907	5.67873	5.66676	-1.67575	4.05478e-10	9.45004e-10
FBgn0027868	2L	10733293	10736071	-	Nup107	6.41086	6.41161	6.30694	4.67492	4.56391	4.65265	-1.74579	4.08298e-10	9.45004e-10
FBgn0036760	3L	17841540	17843544	-	CG5567	6.15484	6.07331	6.19785	4.55243	4.54846	4.55947	-1.58986	4.08505e-10	9.45004e-10
FBgn0037360	3R	5656236	5659912	-	CG2182	7.71034	7.73602	7.71686	6.33529	6.25808	6.24446	-1.44166	4.07991e-10	9.45004e-10
FBgn0260990	3R	29749219	29754528	+	yata	7.03344	6.99898	7.05532	5.70071	5.68095	5.69757	-1.33631	4.07699e-10	9.45004e-10
FBgn0261109	3L	15578769	15580537	-	mrn	5.12927	5.14254	5.14013	3.5052	3.4928	3.43144	-1.66041	4.06947e-10	9.45004e-10
FBgn0263738	3R	18252843	18255487	-	Ada2a	5.29403	5.16143	5.30539	3.3333	3.26896	3.28454	-1.96113	4.08483e-10	9.45004e-10
FBgn0027948	3R	16050801	16060675	+	msps	8.80959	8.87065	8.88163	7.39392	7.4356	7.39034	-1.4473	4.09267e-10	9.45342e-10
FBgn0015582	2R	11290994	11293174	-	dare	5.1231	5.05703	5.14379	3.26116	3.14311	3.2188	-1.90551	4.1351e-10	9.45959e-10
FBgn0024362	X	1342106	1344770	+	Naa30A	6.53268	6.48898	6.59471	5.05268	5.01809	5.00735	-1.51385	4.11613e-10	9.45959e-10
FBgn0031893	2L	7182234	7185529	+	MICU1	5.99134	6.01775	5.97324	4.45223	4.42416	4.34476	-1.58618	4.12917e-10	9.45959e-10
FBgn0035046	2R	24664398	24665439	+	ND-19	6.35467	6.36268	6.31832	4.75554	4.64163	4.75594	-1.6284	4.13154e-10	9.45959e-10
FBgn0035298	3L	1963143	1966805	+	SCOT	5.76261	5.77577	5.75572	4.26727	4.20131	4.17398	-1.55076	4.12475e-10	9.45959e-10
FBgn0036856	3L	19263766	19266838	+	CG9666	6.58975	6.6255	6.52362	5.08749	5.03829	5.07945	-1.51061	4.12698e-10	9.45959e-10
FBgn0038968	3R	22440152	22446587	-	CG12499	8.24017	8.39864	8.32456	6.62484	6.60664	6.56029	-1.72374	4.1088e-10	9.45959e-10
FBgn0042138	3L	11628037	11630749	+	CG18815	6.98064	7.00333	6.94233	5.52381	5.4218	5.46333	-1.50562	4.10027e-10	9.45959e-10
FBgn0259720	3L	19263766	19266838	+	CG42374	6.58975	6.6255	6.52362	5.08749	5.03829	5.07945	-1.51061	4.12698e-10	9.45959e-10
FBgn0004926	3L	12525093	12526731	-	eIF2beta	8.59089	8.53567	8.5654	6.94104	6.86183	6.78413	-1.70166	4.15021e-10	9.47978e-10
FBgn0034361	2R	18614210	18615018	-	mRpS28	4.85226	4.89854	4.70722	2.28618	2.36218	2.24213	-2.51117	4.15278e-10	9.47978e-10
FBgn0001491	X	11324294	11325308	-	l(1)10Bb	5.6234	5.59167	5.63224	3.9548	3.97324	3.85956	-1.68546	4.16515e-10	9.48942e-10
FBgn0036671	3L	16863164	16864989	+	CG9951	5.9743	5.90771	5.94437	4.30194	4.31507	4.39866	-1.60381	4.16587e-10	9.48942e-10
FBgn0029709	X	4540908	4542506	+	CHOp24	6.62804	6.48332	6.68899	4.62549	4.67158	4.62981	-1.95832	4.19665e-10	9.51024e-10
FBgn0033691	2R	12179483	12179902	-	CG8860	7.40827	7.29027	7.50123	5.5042	5.45337	5.47703	-1.92181	4.18698e-10	9.51024e-10
FBgn0036624	3L	16386327	16390816	+	RAF2	6.30872	6.25396	6.32639	4.67097	4.57157	4.53327	-1.70552	4.18925e-10	9.51024e-10
FBgn0037382	3R	5818794	5821440	-	Hpr1	5.80114	5.84211	5.76668	4.22485	4.14401	4.21816	-1.60817	4.20166e-10	9.51024e-10
FBgn0037671	3R	9260638	9262590	+	VhaM8.9	7.82839	7.80739	7.70459	6.18038	6.11353	6.17773	-1.62296	4.18244e-10	9.51024e-10
FBgn0260659	3R	15196598	15203074	+	CG42542	6.81181	6.88092	6.82452	5.35061	5.25283	5.25753	-1.55235	4.19903e-10	9.51024e-10
FBgn0010877	3R	18288866	18298879	-	l(3)05822	7.49558	7.41214	7.52961	5.80072	5.67671	5.77408	-1.72838	4.2279e-10	9.54864e-10
FBgn0016685	3R	30004785	30010352	+	Nlp	9.46068	9.51744	9.419	7.87216	7.82574	7.76397	-1.64545	4.22496e-10	9.54864e-10
FBgn0021944	2L	6964421	6965887	+	Coprox	5.21545	5.16006	5.18521	3.50731	3.51884	3.57269	-1.65396	4.232e-10	9.54864e-10
FBgn0032725	2L	18951006	18951837	-	Nedd8	6.14953	6.07525	6.07868	4.65926	4.65272	4.64646	-1.44727	4.23777e-10	9.55078e-10
FBgn0039339	3R	25483098	25485855	+	CG5116	5.84556	5.90989	5.84764	4.37789	4.32007	4.36249	-1.51483	4.24187e-10	9.55078e-10
FBgn0010280	3L	16113212	16121651	+	Taf4	7.49856	7.43457	7.56121	5.9221	5.84734	5.84313	-1.6271	4.24959e-10	9.55409e-10
FBgn0011207	2L	9700810	9708883	+	pelo	6.66409	6.65295	6.65965	5.37944	5.36534	5.36507	-1.28895	4.25673e-10	9.55409e-10
FBgn0037374	3R	5779315	5781308	+	jagn	7.14033	7.0435	7.08635	5.55808	5.45239	5.48367	-1.59187	4.25383e-10	9.55409e-10
FBgn0034986	2R	24173665	24174441	-	mRpS17	5.52617	5.43083	5.42747	3.70361	3.74378	3.77747	-1.71735	4.2699e-10	9.57361e-10
FBgn0000183	2L	17459605	17473215	-	BicD	7.81121	7.75912	7.83092	6.24814	6.20298	6.11864	-1.61045	4.34482e-10	9.58852e-10
FBgn0001301	2L	18129884	18138083	-	kel	6.10846	6.07306	6.12031	4.67304	4.60768	4.60197	-1.47395	4.34255e-10	9.58852e-10
FBgn0002778	3L	14985100	14991667	+	mnd	6.94871	6.7346	6.91336	4.76368	4.66724	4.63816	-2.17639	4.35337e-10	9.58852e-10
FBgn0010786	3L	1334889	1339415	+	l(3)02640	8.30051	8.27921	8.20502	6.78697	6.75671	6.72068	-1.50718	4.28285e-10	9.58852e-10
FBgn0011204	3L	1503226	1517271	-	cue	8.28539	8.25721	8.2114	6.79078	6.69535	6.72189	-1.51529	4.33749e-10	9.58852e-10
FBgn0016698	2L	3377002	3378590	+	Ptpa	5.21835	5.22895	5.14999	3.52282	3.52659	3.47909	-1.68628	4.30625e-10	9.58852e-10
FBgn0023213	4	915297	930715	-	eIF4G1	10.2644	10.3098	10.359	8.66608	8.69149	8.58797	-1.66244	4.30267e-10	9.58852e-10
FBgn0029838	X	6076072	6077786	-	CG4666	3.43836	3.51187	3.50447	0.571798	0.609069	0.643161	-2.87891	4.32006e-10	9.58852e-10
FBgn0031661	2L	4975300	4977023	-	Gmd	5.4156	5.41939	5.48485	3.89292	3.87125	3.86765	-1.56511	4.32105e-10	9.58852e-10
FBgn0032456	2L	12719045	12766546	+	MRP	8.21342	8.19114	8.25472	6.87333	6.86675	6.85096	-1.35589	4.35715e-10	9.58852e-10
FBgn0033883	2R	13860349	13862002	-	CG16935	5.68336	5.58418	5.54502	3.76764	3.66197	3.67282	-1.90196	4.29648e-10	9.58852e-10
FBgn0036053	3L	9860217	9864349	-	iPLA2-VIA	7.14122	7.08464	7.1463	5.71875	5.63802	5.68142	-1.44465	4.31796e-10	9.58852e-10
FBgn0037875	3R	11212308	11214539	-	ZnT86D	6.71441	6.61317	6.73338	4.88621	4.72524	4.78424	-1.89023	4.3288e-10	9.58852e-10
FBgn0038274	3R	14895703	14898372	-	Nup93-2	6.21702	6.2621	6.20101	4.72397	4.62063	4.67106	-1.55546	4.31658e-10	9.58852e-10
FBgn0038429	3R	16443207	16445010	+	CG14882	5.75064	5.66551	5.72942	4.03708	4.02713	4.11542	-1.65637	4.34901e-10	9.58852e-10
FBgn0039886	3R	31978121	31990909	+	CG2003	4.92444	4.77353	4.93078	2.70011	2.60351	2.6261	-2.23779	4.32637e-10	9.58852e-10
FBgn0267813	3R	4434624	4436101	-	CR46138	6.24074	6.27823	6.14334	4.56098	4.51627	4.571	-1.67019	4.34111e-10	9.58852e-10
FBgn0283535	3R	5591763	5595356	+	Vha26	9.3657	9.4544	9.37909	7.89575	7.91329	7.8596	-1.51047	4.34176e-10	9.58852e-10
FBgn0025684	2L	4446670	4448635	-	MFS18	6.11054	5.96653	6.06157	4.33247	4.28303	4.24449	-1.75941	4.3683e-10	9.60318e-10
FBgn0028662	3R	14902330	14904061	-	VhaPPA1-1	7.74885	7.6808	7.66968	6.18907	6.08143	6.15259	-1.55852	4.38919e-10	9.60965e-10
FBgn0034245	2R	17572096	17572784	-	UQCR-6.4	6.4241	6.44641	6.39691	4.99073	4.90845	4.90577	-1.48744	4.38833e-10	9.60965e-10
FBgn0051510	3R	25117218	25122920	-	CG31510	6.99452	6.8855	7.00401	5.38782	5.37258	5.32216	-1.60065	4.38605e-10	9.60965e-10
FBgn0263110	3L	4193993	4224003	+	CG43367	6.60146	6.69023	6.67844	5.08354	5.15641	5.1517	-1.52658	4.38646e-10	9.60965e-10
FBgn0033741	2R	12468651	12471722	+	CG8545	7.55401	7.75503	7.66695	5.72583	5.74441	5.64791	-1.95263	4.39681e-10	9.61648e-10
FBgn0026370	2R	15380724	15387851	+	SRPK	7.73517	7.7173	7.79804	6.36733	6.34854	6.33152	-1.40086	4.42564e-10	9.62296e-10
FBgn0032974	2L	22121338	22126614	+	CG3651	6.67714	6.70051	6.71197	5.38976	5.39723	5.40562	-1.29934	4.42238e-10	9.62296e-10
FBgn0033677	2R	12033946	12036260	+	CG8321	5.85055	5.72619	5.74973	4.03737	4.01902	4.0949	-1.72426	4.42609e-10	9.62296e-10
FBgn0038197	3R	14056945	14087978	+	foxo	7.22767	7.35884	7.2544	5.67196	5.70513	5.64321	-1.60701	4.41928e-10	9.62296e-10
FBgn0050085	2R	15864309	15869147	-	Rif1	6.72174	6.55128	6.7279	4.82396	4.80006	4.78851	-1.86334	4.43123e-10	9.62296e-10
FBgn0051211	3R	11949680	11954038	+	CG31211	6.05245	5.94489	6.01957	4.45485	4.39414	4.42191	-1.58262	4.41916e-10	9.62296e-10
FBgn0263006	2R	23925077	23935884	-	SERCA	8.71639	8.63425	8.78159	7.07566	7.01783	7.05694	-1.65988	4.42857e-10	9.62296e-10
FBgn0021818	2R	17413970	17420007	-	cnk	6.97751	6.83244	6.9483	5.30224	5.27491	5.29998	-1.62711	4.49386e-10	9.63488e-10
FBgn0023537	X	490787	493495	-	CG17896	8.72576	8.80029	8.59041	6.78658	6.73003	6.78371	-1.93923	4.4765e-10	9.63488e-10
FBgn0025815	X	6674387	6677176	+	Mcm6	7.40806	7.44899	7.35227	5.74007	5.59745	5.7086	-1.72093	4.4493e-10	9.63488e-10
FBgn0026400	3R	28598059	28599288	-	Noa36	5.72608	5.81384	5.79487	4.22459	4.16522	4.14819	-1.60073	4.49686e-10	9.63488e-10
FBgn0026713	X	14201362	14224732	+	l(1)G0007	6.65271	6.69514	6.62159	5.1143	4.99514	5.01145	-1.61633	4.46888e-10	9.63488e-10
FBgn0027588	X	21600502	21605264	-	GCS2alpha	8.40517	8.27191	8.41373	6.68834	6.62087	6.65846	-1.70724	4.50421e-10	9.63488e-10
FBgn0028700	2L	11128932	11130645	-	RfC38	5.95965	5.82284	5.86481	4.10799	4.02823	3.98886	-1.83989	4.46486e-10	9.63488e-10
FBgn0029878	X	6590776	6596954	+	Pat1	7.25133	7.34006	7.26846	5.86799	5.81997	5.81405	-1.45263	4.4979e-10	9.63488e-10
FBgn0033272	2R	8161679	8163500	-	RagC-D	5.91777	5.92803	5.87981	4.48384	4.43293	4.47264	-1.44523	4.50367e-10	9.63488e-10
FBgn0034504	2R	20327270	20330721	+	CG8929	6.60127	6.58886	6.55336	5.0639	4.95745	5.06081	-1.55406	4.49594e-10	9.63488e-10
FBgn0035707	3L	6603684	6608739	+	CG8368	7.16395	7.3096	7.11561	5.36591	5.34075	5.3559	-1.84206	4.44363e-10	9.63488e-10
FBgn0037842	3R	10853374	10854451	-	CG6567	5.85862	5.8381	5.81773	4.22485	4.10188	4.20035	-1.66398	4.48614e-10	9.63488e-10
FBgn0038585	3R	18223722	18224942	+	Non3	7.16495	7.26002	7.11524	5.43244	5.30659	5.32545	-1.82528	4.45159e-10	9.63488e-10
FBgn0260456	2R	24666158	24668343	-	CG4806	6.68363	6.81086	6.71259	5.03452	5.02259	4.92434	-1.74158	4.47152e-10	9.63488e-10
FBgn0260655	3L	19613427	19618521	-	l(3)76BDm	6.54139	6.57329	6.52011	5.07645	4.96591	5.0132	-1.52672	4.46478e-10	9.63488e-10
FBgn0000247	3R	29806811	29815047	+	ca	6.73984	6.63789	6.74643	5.20673	5.18088	5.20118	-1.51222	4.51211e-10	9.64214e-10
FBgn0005672	2L	19567900	19577315	-	spi	6.22184	6.16703	6.2585	4.48961	4.3341	4.36752	-1.82142	4.52549e-10	9.64738e-10
FBgn0023536	X	487878	490725	+	CG3156	5.24938	5.242	5.23751	3.71934	3.67458	3.70891	-1.54287	4.5192e-10	9.64738e-10
FBgn0030067	X	8901699	8903761	+	Rbm13	6.93835	7.07507	6.98353	5.29871	5.26428	5.18003	-1.75138	4.54383e-10	9.64738e-10
FBgn0031320	2L	1182297	1184020	-	CG5126	5.95184	5.90498	5.85993	4.21275	4.11551	4.23101	-1.71951	4.54108e-10	9.64738e-10
FBgn0032101	2L	9165421	9166514	-	CG9586	6.13733	6.07185	6.08326	4.67191	4.69804	4.67069	-1.41611	4.5461e-10	9.64738e-10
FBgn0034436	2R	19357532	19363124	+	CG11961	4.78738	4.78784	4.81807	2.44509	2.23926	2.17176	-2.51765	4.53747e-10	9.64738e-10
FBgn0052104	3L	12393804	12399322	-	CG32104	4.75846	4.68012	4.72491	2.9275	2.92115	2.9377	-1.79231	4.5403e-10	9.64738e-10
FBgn0011566	X	2606680	2608876	-	Smyd3	5.78461	5.69585	5.77543	4.19533	4.12841	4.15375	-1.59416	4.55422e-10	9.64747e-10
FBgn0015298	3L	7347310	7348034	-	Srp19	4.78998	4.78189	4.84484	2.98492	2.92444	3.00259	-1.84025	4.55515e-10	9.64747e-10
FBgn0259721	3R	13779624	13780795	+	CG42375	5.36593	5.33301	5.34248	3.76623	3.77692	3.70061	-1.59753	4.5697e-10	9.65917e-10
FBgn0260464	3R	13779624	13780795	+	CG9288	5.36593	5.33301	5.34248	3.76623	3.77692	3.70061	-1.59753	4.5697e-10	9.65917e-10
FBgn0001624	X	11369665	11409776	+	dlg1	6.9385	7.02399	7.00451	5.59295	5.60808	5.6025	-1.38816	4.61275e-10	9.68326e-10
FBgn0011481	3R	18192494	18199595	-	Ssdp	7.66272	7.60759	7.74115	6.13357	6.13803	6.1401	-1.53307	4.59961e-10	9.68326e-10
FBgn0020305	2L	868673	869857	-	dbe	5.91449	5.98708	5.89161	4.15097	4.11202	3.99832	-1.84234	4.60917e-10	9.68326e-10
FBgn0030086	X	9089513	9092826	+	CCT2	9.99003	9.89669	9.93778	8.40148	8.31553	8.3292	-1.59256	4.59419e-10	9.68326e-10
FBgn0030552	X	14226289	14227949	+	mRpL38	6.05326	6.12375	6.03974	4.49493	4.38752	4.44393	-1.63096	4.60657e-10	9.68326e-10
FBgn0039218	3R	24717511	24717998	+	Rpb10	4.89032	5.01306	4.89693	2.97885	3.03161	3.01487	-1.92242	4.60263e-10	9.68326e-10
FBgn0267472	3L	7355717	7356598	+	CR45822	5.32573	5.24762	5.37521	3.41239	3.39456	3.29129	-1.95105	4.60753e-10	9.68326e-10
FBgn0037718	3R	9586942	9589581	+	P58IPK	6.8166	6.70302	6.85642	5.14767	5.12673	5.10472	-1.66626	4.62159e-10	9.69232e-10
FBgn0037369	3R	5734698	5736355	-	CG2100	5.79436	5.8361	5.7401	4.18746	4.10685	4.17476	-1.63383	4.62827e-10	9.69683e-10
FBgn0000008	2R	22136968	22172834	+	a	6.36865	6.35149	6.43995	4.82295	4.71605	4.78953	-1.61283	4.66091e-10	9.70402e-10
FBgn0002069	2R	12877004	12883168	+	AspRS	8.06997	8.20359	8.01161	6.27913	6.25747	6.29672	-1.81754	4.69253e-10	9.70402e-10
FBgn0002638	3L	5930262	5932773	-	Rcc1	8.81155	8.86588	8.78561	7.42818	7.42183	7.40519	-1.40285	4.72375e-10	9.70402e-10
FBgn0005640	3L	3515751	3610521	+	Eip63E	6.68293	6.64773	6.62591	5.31168	5.26863	5.26024	-1.37151	4.69496e-10	9.70402e-10
FBgn0015477	2R	9167763	9177261	-	Rme-8	7.82776	7.91299	7.87401	6.49374	6.48822	6.49846	-1.37802	4.69074e-10	9.70402e-10
FBgn0016034	3L	22721203	22726234	+	mael	6.08033	6.05469	6.08725	4.72814	4.69639	4.72066	-1.35967	4.71028e-10	9.70402e-10
FBgn0029868	X	6349016	6350401	-	ND-B16.6	6.36364	6.44208	6.35097	4.74896	4.64291	4.7514	-1.67209	4.64264e-10	9.70402e-10
FBgn0030321	X	11611927	11615128	+	CG1703	6.96218	6.99526	7.12536	5.1767	5.17931	5.06855	-1.8867	4.67296e-10	9.70402e-10
FBgn0030468	X	13297082	13299910	+	CG1622	6.41297	6.30997	6.33057	4.78399	4.68439	4.71923	-1.62193	4.71889e-10	9.70402e-10
FBgn0030648	X	15482374	15486612	+	CG6340	6.52704	6.60326	6.49927	4.90648	4.83494	4.77343	-1.70445	4.71905e-10	9.70402e-10
FBgn0030733	X	16286288	16286988	+	UQCR-14	6.4783	6.5476	6.40013	4.8243	4.79404	4.7514	-1.68405	4.72195e-10	9.70402e-10
FBgn0032195	2L	10222657	10224447	+	CG4908	5.02001	5.14347	5.04982	3.21391	3.18407	3.12476	-1.89637	4.66457e-10	9.70402e-10
FBgn0033886	2R	13958545	13960404	-	Rpn13	7.88048	7.69162	7.80481	5.84199	5.70185	5.71175	-2.04034	4.70068e-10	9.70402e-10
FBgn0034962	2R	24033974	24036707	+	MAN1	6.81101	6.76324	6.80974	5.48143	5.47709	5.45175	-1.32464	4.72688e-10	9.70402e-10
FBgn0039601	3R	28817342	28819668	-	CG1523	6.3283	6.33636	6.362	4.88621	4.77932	4.79835	-1.52224	4.64675e-10	9.70402e-10
FBgn0039712	3R	29860055	29861494	-	CG15514	6.21218	6.10054	6.18583	4.65508	4.64148	4.63285	-1.52307	4.69171e-10	9.70402e-10
FBgn0085376	3R	31311157	31371748	+	CG34347	5.24796	5.42588	5.29292	3.32758	3.35018	3.28792	-1.99897	4.70673e-10	9.70402e-10
FBgn0264785	3R	5257037	5269507	+	Hph	6.62549	6.6041	6.60974	5.26882	5.1892	5.2143	-1.38915	4.68789e-10	9.70402e-10
FBgn0266284	X	1461844	1464220	-	Ns3	7.05441	7.16126	7.03842	5.37737	5.23959	5.30749	-1.77684	4.69159e-10	9.70402e-10
FBgn0266581	3R	22034298	22038925	+	pit	7.06813	7.21386	7.12638	5.37875	5.32768	5.24169	-1.82025	4.66285e-10	9.70402e-10
FBgn0267556	3L	7510942	7513354	-	CR45896	5.49024	5.46609	5.55219	3.95572	3.94991	3.95647	-1.55103	4.66907e-10	9.70402e-10
FBgn0024187	3L	7916650	7936120	-	syd	6.60681	6.52483	6.63686	5.07489	5.03384	5.00516	-1.55223	4.73806e-10	9.71765e-10
FBgn0038049	3R	12434098	12435643	+	CG5844	6.5689	6.47487	6.45402	4.902	4.81482	4.81015	-1.65611	4.74597e-10	9.71888e-10
FBgn0259704	3R	19160099	19162300	-	Nsun5	5.93226	6.07986	5.9102	4.10326	4.03084	4.0217	-1.92179	4.74773e-10	9.71888e-10
FBgn0030003	X	8129812	8131783	+	CG2116	6.24429	6.1415	6.15698	4.68482	4.64377	4.6616	-1.51673	4.76323e-10	9.74128e-10
FBgn0030659	X	15580930	15582874	-	CG9215	5.782	5.78383	5.73186	4.00252	3.9123	4.06454	-1.77441	4.7833e-10	9.75439e-10
FBgn0034118	2R	16344377	16345828	+	Nup62	6.87425	6.86457	6.89633	5.44779	5.37198	5.33003	-1.49539	4.78281e-10	9.75439e-10
FBgn0034858	2R	23386521	23389052	+	eIF2Bdelta	7.42729	7.32593	7.39004	5.74874	5.60259	5.65746	-1.71135	4.783e-10	9.75439e-10
FBgn0034179	2R	17005451	17007501	+	CG6805	4.89576	4.71921	4.81348	2.7104	2.675	2.71985	-2.10808	4.78806e-10	9.75452e-10
FBgn0035421	3L	3219156	3220925	+	CG12034	6.09775	6.10674	6.0689	4.53372	4.44803	4.56425	-1.57677	4.79248e-10	9.75452e-10
FBgn0039050	3R	23091724	23095441	+	CG17110	5.17475	5.19715	5.18628	3.60782	3.62836	3.65797	-1.55496	4.79951e-10	9.75957e-10
FBgn0036892	3L	19607857	19612199	-	Lon	7.20848	7.14723	7.23026	5.56943	5.53249	5.42395	-1.68679	4.81984e-10	9.78782e-10
FBgn0040070	2L	9613166	9616404	+	Trx-2	7.07667	7.01275	7.03103	5.65256	5.58429	5.64866	-1.41141	4.82255e-10	9.78782e-10
FBgn0010352	3L	16954822	16968724	+	Nc73EF	6.61178	6.69435	6.58815	5.14969	5.08974	5.10991	-1.5148	4.82871e-10	9.78804e-10
FBgn0031684	2L	5099177	5100288	-	ND-13A	6.41907	6.4168	6.28292	4.63208	4.52898	4.56087	-1.79788	4.85009e-10	9.78804e-10
FBgn0034915	2R	23849246	23850301	-	eIF6	7.8238	7.79608	7.79432	6.10239	5.95196	5.9138	-1.81521	4.84288e-10	9.78804e-10
FBgn0035713	3L	6744426	6752752	-	velo	7.56221	7.53736	7.58872	6.18756	6.10108	6.16124	-1.41248	4.83411e-10	9.78804e-10
FBgn0039049	3R	23091724	23095184	+	CG6726	5.17126	5.19671	5.18486	3.60782	3.62778	3.65685	-1.55379	4.84495e-10	9.78804e-10
FBgn0267849	3L	21445834	21448128	+	Syx7	6.17984	6.09024	6.17175	4.66381	4.63275	4.60294	-1.5144	4.84577e-10	9.78804e-10
FBgn0003731	2R	21522420	21559977	+	Egfr	5.99247	6.02229	5.98695	4.59845	4.54373	4.60022	-1.42035	4.86978e-10	9.81853e-10
FBgn0000629	3L	10634575	10638130	-	E(z)	5.7702	5.85008	5.74589	4.03211	3.99553	4.11134	-1.74303	4.88364e-10	9.82797e-10
FBgn0037541	3R	8016210	8030790	-	CG2747	7.38728	7.36591	7.51775	5.66518	5.72817	5.73448	-1.71444	4.88097e-10	9.82797e-10
FBgn0039120	3R	23774225	23781621	-	Nup98-96	8.24598	8.19304	8.3059	6.73389	6.655	6.66126	-1.56437	4.90726e-10	9.86622e-10
FBgn0034335	2R	18398393	18399223	+	GstE1	2.3539	2.53538	2.21768	5.31337	5.28207	5.32675	2.9476	4.92485e-10	9.8923e-10
FBgn0039735	3R	30003681	30004861	-	Nph	9.12582	9.19423	9.07057	7.49127	7.44486	7.37694	-1.69296	4.93113e-10	9.89563e-10
FBgn0038601	3R	18300195	18301728	-	CG18600	6.54216	6.61751	6.48102	4.7833	4.78049	4.66235	-1.80315	4.94003e-10	9.90422e-10
FBgn0266518	2R	6660645	6662118	-	Dpit47	5.6361	5.62425	5.67686	4.04262	4.12249	4.04042	-1.57656	4.96243e-10	9.93982e-10
FBgn0031008	X	19266656	19268896	-	CG8010	7.02063	7.16206	6.97339	4.96089	5.0204	5.10526	-2.02285	4.98284e-10	9.95333e-10
FBgn0032242	2L	10410537	10413463	-	CG5355	8.32688	8.33288	8.31087	6.71129	6.64542	6.54014	-1.6914	4.98312e-10	9.95333e-10
FBgn0034654	2R	21685283	21686201	+	eIF3k	7.96005	7.97746	7.84098	6.18176	6.06906	6.04994	-1.82615	4.98032e-10	9.95333e-10
FBgn0033897	2R	14148263	14153123	-	Rcd1	7.19371	7.10465	7.21755	5.68645	5.62269	5.64415	-1.52098	5.00055e-10	9.97884e-10
FBgn0002780	3R	32052060	32054974	+	mod	10.5359	10.6177	10.5542	8.76705	8.75523	8.60857	-1.85948	5.02382e-10	9.98407e-10
FBgn0026402	2R	17003563	17005149	-	NiPp1	5.49463	5.3939	5.50944	3.64583	3.53676	3.63806	-1.86371	5.02317e-10	9.98407e-10
FBgn0027568	2L	10358134	10362707	-	Cand1	7.5698	7.55193	7.58064	6.07841	5.94735	5.95583	-1.57335	5.02859e-10	9.98407e-10
FBgn0031126	X	20657122	20661425	+	Cyp6v1	7.39733	7.27395	7.42135	5.72646	5.7082	5.66184	-1.66538	5.03115e-10	9.98407e-10
FBgn0041210	X	13262687	13285632	-	HDAC4	6.74989	6.72735	6.81205	5.34354	5.31538	5.3694	-1.42113	5.01821e-10	9.98407e-10
FBgn0259700	X	16093059	16104946	-	CG42354	7.23866	7.24086	7.24906	5.98934	5.95931	5.94234	-1.2792	5.03028e-10	9.98407e-10
FBgn0004649	X	14193214	14199958	+	yl	11.2975	11.355	11.2636	9.69797	9.59716	9.6259	-1.66482	5.07763e-10	9.99863e-10
FBgn0032052	2L	8515096	8516755	+	PIG-U	5.82732	5.77488	5.83954	4.32746	4.25885	4.31951	-1.51387	5.0841e-10	9.99863e-10
FBgn0034742	2R	22600405	22605667	-	CG4294	5.88227	5.88155	6.01858	4.20524	4.22761	4.18955	-1.72254	5.06149e-10	9.99863e-10
FBgn0036728	3L	17474761	17476124	+	UQCR-Q	7.00407	6.98895	6.90293	5.3553	5.23837	5.33843	-1.65434	5.05209e-10	9.99863e-10
FBgn0036762	3L	17846916	17849601	+	CG7430	8.01101	8.10164	7.91633	6.21794	6.12446	6.18506	-1.83399	5.04879e-10	9.99863e-10
FBgn0050185	2R	23544024	23544901	+	AIMP3	6.26547	6.23799	6.12901	4.4152	4.27973	4.36524	-1.85714	5.06772e-10	9.99863e-10
FBgn0052113	3L	12755049	12768605	+	CG32113	6.44734	6.47652	6.4713	4.95549	5.05049	4.9567	-1.47691	5.07815e-10	9.99863e-10
FBgn0259699	X	16093059	16104946	-	CG42353	7.23687	7.2387	7.24795	5.98775	5.95684	5.94011	-1.27961	5.06653e-10	9.99863e-10
FBgn0264946	2L	2236347	2237022	+	CR44115	5.25033	5.093	5.20075	3.31752	3.26414	3.26606	-1.89955	5.08519e-10	9.99863e-10
FBgn0285926	X	10787869	10824277	-	Imp	8.37897	8.41903	8.44101	6.97713	7.03113	6.95041	-1.4269	5.05679e-10	9.99863e-10
FBgn0030991	X	19180173	19182024	+	CG7453	6.58901	6.63591	6.64785	5.28428	5.25638	5.29663	-1.34591	5.1012e-10	1.00123e-09
FBgn0032746	2L	19049076	19049884	+	CG10470	6.59849	6.58033	6.48203	5.03861	5.0107	4.98879	-1.53947	5.10146e-10	1.00123e-09
FBgn0017577	3R	10788524	10791150	+	Mcm5	7.15452	7.03603	7.0675	5.60491	5.61319	5.62099	-1.4726	5.10929e-10	1.00174e-09
FBgn0028429	3L	9834367	9836805	-	I-2	6.04648	5.99378	6.02434	4.63053	4.64676	4.66291	-1.37456	5.11345e-10	1.00174e-09
FBgn0030858	X	17652761	17656818	-	IntS2	5.85738	5.92776	5.8637	4.4089	4.33728	4.37548	-1.50984	5.12046e-10	1.0022e-09
FBgn0030584	X	14837471	14838198	-	CG14407	5.70591	5.74495	5.69293	4.1668	4.09084	4.1836	-1.56876	5.14188e-10	1.00341e-09
FBgn0031459	2L	2770135	2770904	+	CG2862	6.93747	6.9599	6.83892	5.13613	4.97319	5.07806	-1.8499	5.14194e-10	1.00341e-09
FBgn0037843	3R	10854501	10856412	+	CG4511	7.57715	7.46688	7.60904	5.89102	5.81238	5.78539	-1.72125	5.14871e-10	1.00341e-09
FBgn0039213	3R	24625671	24634714	+	atl	7.37759	7.42383	7.32167	5.86273	5.75415	5.80212	-1.56784	5.15009e-10	1.00341e-09
FBgn0053995	2L	5043270	5048365	+	CG33995	7.32635	7.23272	7.32506	5.86199	5.82909	5.86705	-1.44188	5.14124e-10	1.00341e-09
FBgn0264742	2L	5043270	5048365	+	CG44000	7.32691	7.23304	7.32643	5.86248	5.82972	5.86729	-1.44218	5.18854e-10	1.00907e-09
FBgn0264743	2L	5043270	5048365	+	CG44001	7.32691	7.23304	7.32643	5.86248	5.82972	5.86729	-1.44218	5.18854e-10	1.00907e-09
FBgn0002431	3R	9714623	9725615	-	hyd	8.50869	8.5065	8.60604	6.85536	6.96635	6.92448	-1.62495	5.20607e-10	1.01026e-09
FBgn0030611	X	15085159	15085827	-	CG15027	4.72964	4.83394	4.71363	2.81488	2.79076	2.73761	-1.97559	5.21996e-10	1.01026e-09
FBgn0037087	3L	21493083	21493907	+	CG7519	5.86449	5.94807	5.78858	4.10409	4.06786	4.13055	-1.76496	5.21183e-10	1.01026e-09
FBgn0042112	3L	8124584	8125132	-	mRpL36	4.06337	3.98514	3.99153	1.75828	1.77079	1.80351	-2.23377	5.22081e-10	1.01026e-09
FBgn0053138	2R	13171401	13174796	+	AGBE	7.46255	7.29445	7.39963	5.5663	5.43264	5.52905	-1.87621	5.21846e-10	1.01026e-09
FBgn0260985	3L	4134860	4136038	-	RfC4	6.20757	6.14219	6.108	4.56746	4.45422	4.51423	-1.64043	5.22301e-10	1.01026e-09
FBgn0002909	3L	7329132	7333471	+	mus312	6.15836	6.20439	6.21725	4.62238	4.6773	4.55647	-1.5743	5.2767e-10	1.01362e-09
FBgn0011705	2L	8985936	8989539	-	rost	6.56814	6.49807	6.57885	5.167	5.14839	5.12779	-1.40099	5.27114e-10	1.01362e-09
FBgn0016917	3R	20535323	20552311	-	Stat92E	8.3062	8.29217	8.34992	6.95281	6.88221	6.88315	-1.40962	5.27823e-10	1.01362e-09
FBgn0027108	X	6998672	7004151	+	Inx2	7.98579	8.0791	7.98626	6.42597	6.37964	6.29792	-1.64937	5.27319e-10	1.01362e-09
FBgn0031450	2L	2739986	2743377	+	Hrs	5.53897	5.34878	5.48254	3.39427	3.27007	3.34742	-2.12302	5.26474e-10	1.01362e-09
FBgn0259203	3L	7329132	7333471	+	CG42307	6.15836	6.20439	6.21725	4.62238	4.6773	4.55647	-1.5743	5.2767e-10	1.01362e-09
FBgn0263979	3R	15225576	15227564	+	Caf1-55	7.78147	7.76636	7.74772	6.21175	6.06699	6.06893	-1.64909	5.25513e-10	1.01362e-09
FBgn0283499	3R	21570248	21619321	-	InR	6.33877	6.38677	6.4256	4.5051	4.67409	4.55947	-1.80316	5.2536e-10	1.01362e-09
FBgn0015269	3R	25983013	25995737	+	Nf1	6.28749	6.25504	6.3516	4.83911	4.86936	4.86127	-1.44248	5.32484e-10	1.01392e-09
FBgn0015379	X	21345358	21346858	+	dod	6.80781	6.80251	6.7116	5.12834	4.9846	5.06981	-1.71303	5.32306e-10	1.01392e-09
FBgn0020930	2R	12757546	12759724	+	Dgkepsilon	6.18626	6.19212	6.0542	4.3365	4.22342	4.3181	-1.85099	5.29655e-10	1.01392e-09
FBgn0031077	X	19859743	19865524	-	THADA	4.97044	5.00339	4.9518	3.12388	2.98376	2.97889	-1.94837	5.3765e-10	1.01392e-09
FBgn0031379	2L	1982217	1984514	+	CG7289	6.42682	6.27696	6.42349	4.68836	4.68439	4.66067	-1.69831	5.30685e-10	1.01392e-09
FBgn0033089	2R	6675028	6676001	-	CG17266	5.30133	5.28171	5.18094	3.33282	3.2778	3.40011	-1.91686	5.37244e-10	1.01392e-09
FBgn0033210	2R	7675362	7676362	-	U2A	5.6021	5.54926	5.53474	4.01798	3.99687	3.93354	-1.5772	5.38869e-10	1.01392e-09
FBgn0035592	3L	5135748	5136292	-	CG10674	5.22509	5.06782	5.11687	3.26216	3.22695	3.27241	-1.88172	5.30086e-10	1.01392e-09
FBgn0036812	3L	18746611	18748367	-	Nufip	5.06364	5.1337	5.07264	3.38605	3.40267	3.31845	-1.71892	5.30558e-10	1.01392e-09
FBgn0038922	3R	22016391	22019382	-	Idh3b	7.29774	7.3767	7.25338	5.69249	5.57063	5.59307	-1.69049	5.35783e-10	1.01392e-09
FBgn0039831	3R	31220702	31231259	+	CG12054	7.92499	7.99818	7.94513	6.44727	6.31844	6.35242	-1.58304	5.3259e-10	1.01392e-09
FBgn0050011	2R	10124293	10137472	+	gem	6.2175	6.16201	6.34001	4.46682	4.47824	4.44025	-1.7801	5.35433e-10	1.01392e-09
FBgn0050100	2R	16291453	16292269	+	CG30100	5.55969	5.57011	5.60198	3.8113	3.85927	3.70314	-1.78441	5.34778e-10	1.01392e-09
FBgn0051643	2L	6038117	6041283	+	CG31643	5.30133	5.35479	5.30931	3.64084	3.52411	3.51907	-1.76229	5.34934e-10	1.01392e-09
FBgn0051694	2L	2868627	2874489	-	CG31694	8.50424	8.53045	8.45786	7.10954	7.03589	7.04854	-1.43287	5.35809e-10	1.01392e-09
FBgn0052479	3L	871899	895313	+	Usp10	7.91699	7.83348	7.97758	6.35761	6.32792	6.35495	-1.56211	5.35964e-10	1.01392e-09
FBgn0259718	2R	16291453	16292269	+	CG42372	5.55969	5.57011	5.60198	3.8113	3.85927	3.70314	-1.78441	5.34778e-10	1.01392e-09
FBgn0260049	3L	13412843	13416453	+	flr	7.87153	7.81126	7.81827	6.42474	6.32428	6.35299	-1.46615	5.32627e-10	1.01392e-09
FBgn0261274	3L	4170404	4173789	+	Ero1L	5.58536	5.47496	5.5862	3.92608	3.89492	3.91306	-1.63898	5.3825e-10	1.01392e-09
FBgn0263993	X	6863888	6881580	+	CG43736	6.77931	6.76429	6.84444	5.42933	5.38236	5.40662	-1.39065	5.36448e-10	1.01392e-09
FBgn0264294	2R	7533506	7535936	+	Cyt-b5	7.17468	7.05833	7.16055	5.50694	5.52485	5.41988	-1.64722	5.31516e-10	1.01392e-09
FBgn0266450	2L	6082603	6096498	+	Kr-h1	4.98185	5.02368	4.89215	3.01369	3.0775	3.07924	-1.90362	5.38705e-10	1.01392e-09
FBgn0284235	2R	10124293	10137472	+	CG46319	6.21726	6.16132	6.33969	4.4666	4.47793	4.44025	-1.77987	5.3847e-10	1.01392e-09
FBgn0013303	3L	19991887	19997568	+	Nca	5.75996	5.69901	5.70611	4.08276	4.17374	4.1698	-1.57738	5.4847e-10	1.0149e-09
FBgn0015905	2L	1077948	1080803	+	ast	5.58574	5.71001	5.56807	3.84003	3.84123	3.89323	-1.76234	5.45185e-10	1.0149e-09
FBgn0024183	2L	15062931	15070316	-	vig	6.71132	7.10572	6.77714	3.63815	3.62316	3.60207	-3.2436	5.48869e-10	1.0149e-09
FBgn0026373	2L	13833337	13834306	+	RpII33	5.72336	5.65839	5.5773	3.79102	3.69344	3.8094	-1.88781	5.44472e-10	1.0149e-09
FBgn0026573	2R	11970686	11977721	+	ADD1	6.63619	6.56016	6.71234	4.80506	4.73504	4.64344	-1.90943	5.40597e-10	1.0149e-09
FBgn0034059	2R	15992408	15993707	+	CG8320	5.20429	5.01408	5.1165	3.07695	3.04462	3.10793	-2.03552	5.48095e-10	1.0149e-09
FBgn0035600	3L	5360211	5362798	+	Cyt-c1	8.37448	8.46903	8.28713	6.65206	6.5967	6.64205	-1.74689	5.45664e-10	1.0149e-09
FBgn0036300	3L	12534590	12535513	+	Pmm2	4.47235	4.38784	4.34041	2.26739	2.31068	2.2872	-2.10504	5.48723e-10	1.0149e-09
FBgn0036571	3L	16122002	16126052	+	Strumpellin	5.97401	5.91723	5.98103	4.4894	4.44656	4.39978	-1.51267	5.41865e-10	1.0149e-09
FBgn0037109	3L	21628325	21634446	-	MED1	7.27286	7.10644	7.24974	5.47131	5.38432	5.43248	-1.78043	5.41347e-10	1.0149e-09
FBgn0037621	3R	8729790	8731698	-	M1BP	5.63103	5.59642	5.51652	3.98386	3.9395	3.96584	-1.61607	5.46127e-10	1.0149e-09
FBgn0037741	3R	9751088	9754686	-	CG16908	5.86171	5.88626	5.85369	4.43859	4.37761	4.34846	-1.47904	5.45124e-10	1.0149e-09
FBgn0038610	3R	18378124	18381178	-	CG7675	6.88417	6.56033	6.92988	3.62034	3.57374	3.49212	-3.23005	5.40978e-10	1.0149e-09
FBgn0038925	3R	22025975	22027480	-	Cchl	7.83871	7.86193	7.75216	6.33766	6.26491	6.31049	-1.51325	5.45051e-10	1.0149e-09
FBgn0050104	2R	17485002	17493169	+	NT5E-2	5.12927	5.32527	5.07149	2.6567	2.63138	2.58196	-2.5477	5.43077e-10	1.0149e-09
FBgn0051549	3R	5632192	5633321	+	CG31549	6.24121	6.15075	6.16995	4.72597	4.69598	4.65583	-1.49372	5.44728e-10	1.0149e-09
FBgn0261067	2R	21169969	21170672	-	LSm1	5.36462	5.27496	5.3412	3.61526	3.55658	3.49128	-1.77255	5.44042e-10	1.0149e-09
FBgn0264554	3L	21496393	21498830	+	CR43933	5.66188	5.66583	5.65473	4.25728	4.28978	4.28079	-1.38419	5.47928e-10	1.0149e-09
FBgn0265178	2R	16197042	16199555	+	CG44243	6.47447	6.61517	6.48521	4.82498	4.74611	4.83015	-1.72521	5.47805e-10	1.0149e-09
FBgn0267378	2L	2226342	2231099	+	sau	7.12329	7.18319	7.24574	5.65475	5.57445	5.56669	-1.58589	5.48844e-10	1.0149e-09
FBgn0013954	2R	19290109	19290962	+	FK506-bp2	9.52376	9.57139	9.42002	7.82609	7.76111	7.83194	-1.69895	5.50013e-10	1.0151e-09
FBgn0035025	2R	24565554	24568082	+	uri	6.02897	6.02154	6.10256	4.51204	4.46491	4.40512	-1.59191	5.50088e-10	1.0151e-09
FBgn0042177	3L	16603053	16608146	+	CG32164	6.81149	6.90778	6.831	5.33514	5.40944	5.35002	-1.48505	5.50636e-10	1.0151e-09
FBgn0267758	3R	23052916	23057984	+	CR46089	4.34199	4.25686	4.25841	2.2564	2.25278	2.26875	-2.02404	5.50873e-10	1.0151e-09
FBgn0036058	3L	9894807	9898575	-	CG6707	7.3791	7.31301	7.32764	6.0074	5.97893	6.02456	-1.33607	5.52282e-10	1.01682e-09
FBgn0026080	X	4114800	4117487	-	Tip60	5.97316	5.84695	5.89552	4.29072	4.2046	4.22095	-1.66647	5.52853e-10	1.01699e-09
FBgn0029899	X	6756322	6770712	+	CG14438	7.09702	7.22628	7.18836	5.47012	5.57707	5.53474	-1.64349	5.54209e-10	1.01861e-09
FBgn0261786	2R	23523856	23528260	+	mi	6.69737	6.62267	6.75267	5.17193	5.14427	5.111	-1.5493	5.56053e-10	1.02076e-09
FBgn0266413	3R	9632035	9633076	-	CR45053	6.98377	7.08391	6.87613	5.01228	4.87204	4.91439	-2.04847	5.56328e-10	1.02076e-09
FBgn0031054	X	19664561	19666866	+	Ssu72	5.45423	5.47275	5.52271	3.99532	3.99687	4.01676	-1.48241	5.57869e-10	1.02186e-09
FBgn0034893	2R	23698105	23699014	+	mRpL43	5.60358	5.67484	5.54308	3.90832	3.82019	3.83305	-1.75254	5.57885e-10	1.02186e-09
FBgn0086372	3R	7186994	7200941	+	lap	7.78978	7.82498	7.80331	6.542	6.49341	6.5173	-1.28827	5.58876e-10	1.02193e-09
FBgn0264959	2R	5981844	6012795	+	Src42A	7.44595	7.44796	7.49366	6.13671	6.07261	6.06261	-1.37178	5.58661e-10	1.02193e-09
FBgn0037301	3R	5232543	5236288	+	Mms19	6.41339	6.26274	6.39308	4.69133	4.62511	4.65396	-1.70053	5.59461e-10	1.02212e-09
FBgn0046214	3R	25123373	25125619	+	vig2	10.316	10.3139	10.2818	8.66311	8.56604	8.49413	-1.72956	5.60727e-10	1.02356e-09
FBgn0032444	2L	12690336	12692934	-	CCT4	9.2684	9.29002	9.18467	7.50793	7.36732	7.50857	-1.7861	5.61281e-10	1.0237e-09
FBgn0003008	2R	23967939	23968943	+	or	5.23371	5.27199	5.2234	3.70618	3.74192	3.71107	-1.52162	5.64158e-10	1.02545e-09
FBgn0024556	2R	13507557	13509332	+	mEFTu1	8.36006	8.48114	8.27116	6.36542	6.21517	6.31754	-2.07145	5.6511e-10	1.02545e-09
FBgn0024833	3R	9557712	9559525	-	AP-1mu	6.90005	6.81027	6.85676	5.44757	5.3725	5.38177	-1.45495	5.63967e-10	1.02545e-09
FBgn0030061	X	8714936	8717065	+	CG1785	7.50214	7.61872	7.49222	5.85695	5.84641	5.7418	-1.72283	5.63434e-10	1.02545e-09
FBgn0040227	3R	23680039	23682317	+	eIF3d1	9.5263	9.57893	9.40386	7.67011	7.54284	7.58717	-1.90328	5.64859e-10	1.02545e-09
FBgn0261020	2L	8301345	8302985	-	wol	5.25973	5.20117	5.1813	3.60939	3.54655	3.59624	-1.62957	5.64951e-10	1.02545e-09
FBgn0000662	2R	13819624	13824553	-	fl(2)d	6.83796	6.78583	6.89503	5.36219	5.28051	5.28484	-1.53119	5.78918e-10	1.0267e-09
FBgn0003082	2R	7825289	7827319	+	phr	5.81525	5.76256	5.77	4.29536	4.21922	4.29957	-1.51194	5.77008e-10	1.0267e-09
FBgn0003169	3R	14619030	14625703	-	put	7.23269	7.13283	7.21937	5.76337	5.70137	5.70454	-1.47182	5.71194e-10	1.0267e-09
FBgn0010909	3L	2554847	2586540	-	msn	7.87421	7.84727	7.86683	6.60789	6.56061	6.56089	-1.28618	5.77943e-10	1.0267e-09
FBgn0025394	X	1483479	1517615	+	inc	7.09453	7.13981	7.16622	5.78751	5.71527	5.74566	-1.38426	5.75884e-10	1.0267e-09
FBgn0026060	X	6082709	6091471	-	Mipp2	6.48814	6.38892	6.43712	4.83223	4.89222	4.935	-1.55098	5.78669e-10	1.0267e-09
FBgn0027338	3R	9574484	9577733	-	Kap-alpha3	9.48841	9.4772	9.50343	8.11247	8.03992	8.02082	-1.43162	5.79355e-10	1.0267e-09
FBgn0027873	3R	29034573	29037062	+	Cpsf100	5.33955	5.33301	5.36772	3.87572	3.89875	3.89671	-1.45699	5.74671e-10	1.0267e-09
FBgn0030037	X	8433923	8437820	-	Miga	7.29385	7.36671	7.33061	6.02921	6.02339	6.01556	-1.30775	5.74111e-10	1.0267e-09
FBgn0030141	X	9601030	9604280	+	Gga	6.55004	6.45297	6.51263	4.91334	4.84378	4.96381	-1.59895	5.81468e-10	1.0267e-09
FBgn0030603	X	15044123	15051842	+	CG5541	6.89553	6.97104	6.88315	5.54295	5.49734	5.51449	-1.39815	5.7464e-10	1.0267e-09
FBgn0030674	X	15712628	15731935	+	CG8184	8.42778	8.49805	8.53956	6.87558	6.82053	6.74019	-1.67595	5.82798e-10	1.0267e-09
FBgn0031190	X	22474851	22482357	-	CG12576	7.13011	7.11308	7.13826	5.84658	5.86536	5.88946	-1.26005	5.81736e-10	1.0267e-09
FBgn0031974	2L	8008302	8009477	-	CG12560	3.9482	4.18392	4.03709	0.62248	0.831628	0.747813	-3.31594	5.80864e-10	1.0267e-09
FBgn0032033	2L	8381821	8382807	-	CG13392	5.05014	4.98281	5.01987	3.34183	3.33613	3.39967	-1.65906	5.7864e-10	1.0267e-09
FBgn0032618	2L	16879517	16886319	+	CG31743	4.81572	4.99776	4.7819	2.42024	2.29696	2.35596	-2.5086	5.80562e-10	1.0267e-09
FBgn0032643	2L	17481988	17484307	-	GCS2beta	7.73348	7.61003	7.67	6.08195	5.97254	6.06035	-1.63259	5.66534e-10	1.0267e-09
FBgn0032817	2L	19742817	19756904	-	CG10631	6.58396	6.52998	6.64965	4.85889	4.97749	4.94161	-1.66203	5.77173e-10	1.0267e-09
FBgn0033244	2R	7968129	7972003	-	CG8726	6.8389	6.78895	6.84411	5.44262	5.3476	5.37531	-1.43579	5.70503e-10	1.0267e-09
FBgn0035942	3L	8961274	8964769	-	ValRS-m	5.11067	5.04517	5.07763	3.40653	3.3223	3.40234	-1.70307	5.75891e-10	1.0267e-09
FBgn0036702	3L	17238613	17242128	-	CG6512	6.91114	6.99217	6.90185	5.51031	5.43198	5.46066	-1.46732	5.82353e-10	1.0267e-09
FBgn0037332	3R	5474899	5485393	+	Hcs	5.82447	5.79508	5.8348	4.41991	4.35515	4.35446	-1.4427	5.76125e-10	1.0267e-09
FBgn0037657	3R	9038760	9042349	+	hyx	6.10664	6.17725	6.10087	4.61262	4.52	4.51073	-1.58077	5.6718e-10	1.0267e-09
FBgn0038167	3R	13676549	13679430	+	Lkb1	6.47042	6.43168	6.44545	5.16099	5.11145	5.12348	-1.31718	5.7836e-10	1.0267e-09
FBgn0038321	3R	15337908	15343256	-	CG6218	5.92311	5.9221	5.91577	4.39096	4.43376	4.31597	-1.53854	5.67883e-10	1.0267e-09
FBgn0038461	3R	16990334	16991878	-	CG3678	6.15534	6.15398	6.26052	4.52875	4.54785	4.43917	-1.68569	5.8012e-10	1.0267e-09
FBgn0039115	3R	23766519	23767488	-	CG10214	5.75398	5.75196	5.65421	4.04436	3.9536	4.04528	-1.70522	5.67485e-10	1.0267e-09
FBgn0040918	X	6257668	6267228	-	schlank	7.28063	7.27215	7.32836	5.90325	5.82507	5.7995	-1.45114	5.83063e-10	1.0267e-09
FBgn0050463	2R	16673235	16732916	-	CG30463	6.18552	6.2295	6.19344	4.67604	4.76366	4.76341	-1.46779	5.73361e-10	1.0267e-09
FBgn0085342	2L	16879517	16886319	+	CG34313	4.81572	4.99776	4.7819	2.42024	2.29696	2.35596	-2.5086	5.80562e-10	1.0267e-09
FBgn0259742	2R	24607267	24610847	+	CG42360	5.72234	5.71936	5.72063	4.15877	4.23747	4.13109	-1.54301	5.70805e-10	1.0267e-09
FBgn0261437	2L	8364855	8365663	+	CSN8	5.54476	5.46201	5.51877	3.80686	3.836	3.71359	-1.72082	5.80894e-10	1.0267e-09
FBgn0263197	2R	17519024	17535866	-	Patronin	6.48092	6.44378	6.54619	5.01968	4.97975	4.93869	-1.51202	5.68303e-10	1.0267e-09
FBgn0264353	2L	21102586	21104298	-	CR43809	6.35576	6.24859	6.37731	4.75038	4.75761	4.70106	-1.59127	5.80642e-10	1.0267e-09
FBgn0267468	3L	1796854	1797272	-	CR45818	5.5382	5.38059	5.51115	3.68399	3.65887	3.62515	-1.821	5.8207e-10	1.0267e-09
FBgn0267976	2L	23312465	23313578	-	Tim23	7.90257	7.90097	7.89478	6.56075	6.46586	6.47229	-1.39958	5.78373e-10	1.0267e-09
FBgn0027093	X	15841769	15844145	-	ArgRS	7.09729	7.09534	7.13422	5.47401	5.46027	5.31272	-1.69335	5.86458e-10	1.02693e-09
FBgn0029094	3L	19618894	19620398	+	asf1	6.42598	6.31244	6.41246	4.88232	4.83157	4.87321	-1.52196	5.86009e-10	1.02693e-09
FBgn0030274	X	11149323	11152592	+	Lint-1	5.78722	5.69015	5.83661	4.08587	4.04192	4.09683	-1.69946	5.84738e-10	1.02693e-09
FBgn0032916	2L	21102743	21104321	+	CG9257	6.35489	6.24751	6.37685	4.75021	4.75656	4.70052	-1.59107	5.86068e-10	1.02693e-09
FBgn0036516	3L	15585431	15588175	-	CG7656	6.37082	6.28959	6.35271	4.92111	4.86875	4.84416	-1.4599	5.86541e-10	1.02693e-09
FBgn0036557	3L	16005193	16006599	+	mRpS31	6.48554	6.65148	6.4407	4.48234	4.48558	4.37458	-2.07637	5.8394e-10	1.02693e-09
FBgn0063491	2R	18409048	18409835	+	GstE9	3.81029	3.86435	3.68203	-1.16248	-0.825176	-0.700793	-4.66832	5.86553e-10	1.02693e-09
FBgn0000426	2R	12183844	12184310	-	SmF	6.40239	6.36923	6.36983	4.86466	4.72457	4.75262	-1.60057	5.87557e-10	1.02701e-09
FBgn0001977	2L	15036293	15038861	-	CIAPIN1	5.82415	5.69395	5.84585	4.04842	3.97596	4.01618	-1.77722	5.87532e-10	1.02701e-09
FBgn0026430	X	19559431	19565764	-	Grip84	7.89149	7.86972	7.85589	6.51328	6.42381	6.50501	-1.39136	5.88729e-10	1.02766e-09
FBgn0027053	3R	16470099	16471406	+	CSN5	6.42452	6.49717	6.39737	4.99119	4.92027	4.94788	-1.48643	5.88888e-10	1.02766e-09
FBgn0013432	X	2148463	2149647	-	bcn92	5.54707	5.58793	5.5244	4.07197	4.07126	4.11134	-1.46774	5.90564e-10	1.02772e-09
FBgn0022959	3L	12121274	12125150	-	yps	8.97339	9.06089	9.00027	7.5094	7.39942	7.41976	-1.56822	5.90842e-10	1.02772e-09
FBgn0029873	X	6524464	6526342	+	CG3918	5.90643	5.86646	5.97591	4.28949	4.36296	4.35123	-1.58268	5.90593e-10	1.02772e-09
FBgn0037722	3R	9627321	9628676	+	CG8319	4.817	4.75241	4.72296	2.99638	2.94587	2.9377	-1.80186	5.89752e-10	1.02772e-09
FBgn0036118	3L	11061571	11062215	+	Blos2	4.29059	4.15386	4.21664	2.02285	1.94934	1.99876	-2.23144	5.92347e-10	1.02867e-09
FBgn0037338	3R	5555084	5557786	+	Snm1	5.82732	5.79508	5.85948	4.41452	4.35149	4.37299	-1.44944	5.92266e-10	1.02867e-09
FBgn0000163	X	17160006	17200728	+	baz	6.68467	6.70397	6.69947	5.44976	5.42071	5.40217	-1.27197	5.99949e-10	1.02893e-09
FBgn0025336	2R	23880817	23882927	-	CG4882	6.39835	6.29565	6.35917	4.68277	4.52558	4.6041	-1.74846	5.97691e-10	1.02893e-09
FBgn0028837	3R	22580773	22582033	+	CSN6	6.21121	6.13778	6.12531	4.62976	4.51736	4.55627	-1.5902	6.00113e-10	1.02893e-09
FBgn0029818	X	5870841	5873357	-	GAA1	6.13835	6.12891	6.12272	4.78834	4.71048	4.7521	-1.3802	5.98195e-10	1.02893e-09
FBgn0031036	X	19599803	19601851	-	CG14220	5.41812	5.44293	5.33033	3.70067	3.606	3.62362	-1.7525	5.99503e-10	1.02893e-09
FBgn0031639	2L	4849439	4850419	-	mRpS2	5.87616	5.83064	5.73113	4.16253	4.12228	4.15163	-1.66454	5.95286e-10	1.02893e-09
FBgn0031651	2L	4944256	4945361	-	mRpL24	5.84462	5.87904	5.85882	4.21016	4.25624	4.10888	-1.66726	5.94357e-10	1.02893e-09
FBgn0033672	2R	11986513	11988787	-	rho-7	6.03967	6.1408	6.01459	4.51624	4.5245	4.50825	-1.54748	5.98161e-10	1.02893e-09
FBgn0033734	2R	12422931	12425459	+	CG8520	5.63971	5.68634	5.55741	3.82759	3.76438	3.88369	-1.80239	5.96429e-10	1.02893e-09
FBgn0035271	3L	1777010	1777411	-	CG2021	5.45504	5.45568	5.48514	3.88483	3.9737	3.9224	-1.53736	5.93611e-10	1.02893e-09
FBgn0036038	3L	9723423	9726706	+	defl	5.21883	5.27791	5.2102	3.57562	3.47432	3.55717	-1.70215	6.00188e-10	1.02893e-09
FBgn0038745	3R	19897372	19903689	-	CG4538	6.26336	6.23625	6.35318	4.71943	4.77828	4.73169	-1.54213	5.9845e-10	1.02893e-09
FBgn0039561	3R	27942796	27948021	-	mfrn	7.03549	6.96673	6.97719	5.58159	5.50529	5.59004	-1.43389	5.9778e-10	1.02893e-09
FBgn0051793	2L	19003367	19008234	+	CG31793	5.94456	6.08228	5.9971	4.25728	4.3215	4.35607	-1.69644	5.95764e-10	1.02893e-09
FBgn0052451	3L	22749444	22787631	+	SPoCk	7.85253	7.77693	7.87159	6.44468	6.45347	6.46095	-1.38053	5.96722e-10	1.02893e-09
FBgn0250820	3R	21138270	21140365	+	meigo	6.15987	5.99891	6.12531	4.21404	4.13288	4.26324	-1.89356	6.00048e-10	1.02893e-09
FBgn0026718	2L	8449691	8463994	-	fu12	6.40345	6.34707	6.35933	5.06161	5.03177	5.05686	-1.31959	6.02368e-10	1.03184e-09
FBgn0029118	3L	5561701	5563691	-	Sucb	6.10559	6.14775	5.99305	4.34455	4.24256	4.26839	-1.79577	6.03729e-10	1.0325e-09
FBgn0032240	2L	10403197	10405203	-	CG17768	5.9234	5.88765	5.86437	4.49238	4.52775	4.49432	-1.38522	6.05645e-10	1.0325e-09
FBgn0035851	3L	8191270	8196573	+	MED24	6.20733	6.10483	6.23434	4.61262	4.62786	4.64533	-1.55448	6.04905e-10	1.0325e-09
FBgn0036279	3L	12368646	12391444	-	Ncc69	5.55702	5.66131	5.5464	3.79137	3.79192	3.89037	-1.76387	6.03745e-10	1.0325e-09
FBgn0067622	2L	10403197	10405203	-	LSm-4	5.9234	5.88765	5.86437	4.49238	4.52775	4.49432	-1.38522	6.05645e-10	1.0325e-09
FBgn0263667	2R	23898561	23903661	+	Lpt	5.61499	5.6186	5.60171	4.19873	4.12392	4.14792	-1.45565	6.04701e-10	1.0325e-09
FBgn0032026	2L	8355678	8362469	-	CG7627	9.33915	9.43259	9.31214	7.86348	7.84014	7.8305	-1.51684	6.07571e-10	1.03261e-09
FBgn0032147	2L	9782384	9788499	+	IP3K1	7.04287	6.76263	7.05871	4.46422	4.43968	4.4448	-2.50592	6.0764e-10	1.03261e-09
FBgn0033376	2R	9098539	9103153	+	CG8777	5.58349	5.56665	5.51765	3.97017	3.92995	3.85437	-1.63564	6.0644e-10	1.03261e-09
FBgn0037121	3L	21728932	21729694	+	Rpb8	6.23359	6.13102	6.11342	4.51519	4.39955	4.42235	-1.71305	6.07015e-10	1.03261e-09
FBgn0024814	3L	20241053	20243735	+	Clc	7.84255	7.73571	7.81896	6.33434	6.28557	6.24929	-1.50926	6.09275e-10	1.03457e-09
FBgn0036286	3L	12471728	12474428	+	CG10616	6.30145	6.10911	6.25563	4.33887	4.31059	4.23826	-1.92574	6.10402e-10	1.03566e-09
FBgn0028342	X	10212970	10217393	+	ATPsyndelta	7.84341	7.8795	7.73231	6.12556	6.03392	6.14157	-1.71805	6.10947e-10	1.03577e-09
FBgn0033381	2R	9122125	9123309	+	GstE13	5.62194	5.77308	5.62179	3.79482	3.67319	3.72538	-1.94276	6.12117e-10	1.03693e-09
FBgn0037770	3R	9982816	9986060	-	Art4	8.12236	8.14651	8.10662	6.81529	6.73677	6.7861	-1.34554	6.12883e-10	1.03741e-09
FBgn0037330	3R	5469463	5470636	-	mRpL44	6.3474	6.40718	6.22158	4.48405	4.3812	4.44955	-1.8863	6.18276e-10	1.04488e-09
FBgn0283682	2L	11095150	11100888	-	Ge-1	7.38007	7.29089	7.44088	5.82392	5.79554	5.77331	-1.57305	6.17837e-10	1.04488e-09
FBgn0260750	2L	10270051	10271465	+	Mulk	5.42358	5.57802	5.40661	3.58882	3.60717	3.58058	-1.87475	6.18939e-10	1.04518e-09
FBgn0261609	X	16445176	16446993	-	eIF2alpha	8.15064	8.25549	8.06362	6.33285	6.21368	6.23499	-1.89626	6.21767e-10	1.04913e-09
FBgn0033669	2R	11967343	11970115	-	PI31	5.9837	5.96023	5.90805	4.45354	4.35897	4.43264	-1.53552	6.24553e-10	1.053e-09
FBgn0037220	3R	4230779	4232342	-	CG14641	6.47305	6.41469	6.44515	5.0011	4.88187	4.92744	-1.50811	6.26174e-10	1.0549e-09
FBgn0035639	3L	5810973	5812228	+	kri	6.14877	6.2148	6.14826	4.54793	4.40208	4.5132	-1.68476	6.2714e-10	1.0557e-09
FBgn0259834	X	19310513	19322106	-	out	7.68638	7.75791	7.65232	6.26836	6.1961	6.2439	-1.46264	6.27702e-10	1.05581e-09
FBgn0002914	X	15854832	15857823	-	Myb	7.40255	7.46456	7.41954	5.93186	5.88268	5.79034	-1.56066	6.34972e-10	1.05724e-09
FBgn0004856	X	9103870	9106604	-	Bx42	6.75855	6.75946	6.74426	5.41525	5.3275	5.31792	-1.40053	6.33918e-10	1.05724e-09
FBgn0010607	2L	4970135	4973921	-	l(2)05714	5.79694	5.74952	5.82913	4.13279	4.21	4.08439	-1.64838	6.32757e-10	1.05724e-09
FBgn0022027	2R	8625451	8626180	+	Vps25	5.14256	5.16143	5.23167	3.51278	3.48008	3.41696	-1.71131	6.34563e-10	1.05724e-09
FBgn0027601	X	14933670	14953532	-	pdgy	5.81812	5.84296	5.79859	4.41205	4.3295	4.36798	-1.45056	6.3083e-10	1.05724e-09
FBgn0030239	X	10847438	10848534	+	CG17333	5.43068	5.34515	5.37303	3.80959	3.72126	3.75881	-1.62044	6.29827e-10	1.05724e-09
FBgn0031229	2L	156029	157666	+	CG3436	6.7688	6.77495	6.80559	5.24716	5.14588	5.0839	-1.62467	6.32676e-10	1.05724e-09
FBgn0032634	2L	17409698	17410406	-	Rpb11	5.37375	5.28927	5.29259	3.73274	3.77066	3.73036	-1.57078	6.34823e-10	1.05724e-09
FBgn0035388	3L	3035196	3040469	+	CG2162	7.04287	6.89984	7.07336	5.30963	5.25339	5.28931	-1.72179	6.33235e-10	1.05724e-09
FBgn0036908	3L	19803738	19805080	-	TORIP	6.12889	6.08879	6.12476	4.78816	4.7282	4.74369	-1.36141	6.3019e-10	1.05724e-09
FBgn0038349	3R	15542748	15548188	-	AOX3	7.2998	7.27892	7.30918	5.86487	5.79561	5.72712	-1.50011	6.29673e-10	1.05724e-09
FBgn0050403	2R	21709895	21711613	-	CG30403	4.75846	4.88474	4.84708	2.98915	2.931	2.90034	-1.89299	6.33252e-10	1.05724e-09
FBgn0263598	2L	12974322	12978607	+	Vha68-2	9.07032	9.03944	8.97966	7.50838	7.39559	7.48639	-1.5662	6.33023e-10	1.05724e-09
FBgn0033507	2R	10310113	10311143	+	CG12909	6.5009	6.62832	6.43787	4.7285	4.65668	4.64231	-1.84571	6.37544e-10	1.06003e-09
FBgn0039664	3R	29489468	29491383	+	CG2006	6.02705	5.84039	5.92047	3.73957	3.6757	3.86668	-2.17073	6.37636e-10	1.06003e-09
FBgn0016641	2R	21619321	21624446	-	PTP-ER	5.93196	5.8292	6.01159	4.13715	4.15905	4.16954	-1.77126	6.38805e-10	1.06115e-09
FBgn0000581	2R	11452043	11465270	+	E(Pc)	7.55631	7.63875	7.68344	6.09736	6.15498	6.1003	-1.50869	6.4287e-10	1.06448e-09
FBgn0032388	2L	11984327	11988039	-	CG6686	6.34254	6.40892	6.39046	4.9678	4.88717	4.86934	-1.47344	6.43989e-10	1.06448e-09
FBgn0032395	2L	12014304	12020960	-	CG6734	5.48824	5.44782	5.50575	3.92955	3.84421	3.93231	-1.58173	6.43413e-10	1.06448e-09
FBgn0032620	2L	16900535	16902218	-	CG12288	7.03891	7.01579	7.10317	5.20231	5.11021	4.97598	-1.95677	6.44727e-10	1.06448e-09
FBgn0033379	2R	9111505	9113951	-	Mys45A	7.15326	7.29309	7.12961	5.41312	5.33361	5.27819	-1.8503	6.42109e-10	1.06448e-09
FBgn0038552	3R	17809401	17811134	-	CG18012	6.4314	6.52055	6.39154	4.83861	4.72389	4.77996	-1.66721	6.42116e-10	1.06448e-09
FBgn0039691	3R	29745337	29747513	+	IntS11	6.02429	6.10364	6.05284	4.55018	4.43227	4.47518	-1.576	6.43849e-10	1.06448e-09
FBgn0053182	2R	13176553	13198337	-	Kdm4B	6.38164	6.33697	6.39998	4.87384	4.95262	4.96064	-1.44388	6.44789e-10	1.06448e-09
FBgn0025716	2R	17429353	17430963	-	Bap55	6.37408	6.35389	6.27894	4.78138	4.65795	4.68669	-1.62655	6.48512e-10	1.06898e-09
FBgn0039163	3R	24187724	24188896	-	CG5515	6.62713	6.60814	6.61594	5.19944	5.2395	5.12712	-1.42788	6.48412e-10	1.06898e-09
FBgn0016038	X	621530	623051	+	Vsp37A	6.0967	6.03659	6.12365	4.69393	4.65513	4.67899	-1.41092	6.49318e-10	1.06949e-09
FBgn0024846	2L	13780689	13782611	+	p38b	6.29848	6.22096	6.21116	4.76649	4.71361	4.79412	-1.48501	6.51277e-10	1.0695e-09
FBgn0036580	3L	16231081	16232038	-	PDCD-5	6.02953	5.99763	6.06986	4.56483	4.45893	4.49828	-1.52726	6.50876e-10	1.0695e-09
FBgn0036621	3L	16370938	16378566	-	roq	7.90024	7.78171	7.9009	6.33564	6.26379	6.31635	-1.55531	6.51324e-10	1.0695e-09
FBgn0261477	2R	18440965	18445526	+	slim	6.68083	6.66252	6.68636	5.39865	5.36543	5.32499	-1.31366	6.50768e-10	1.0695e-09
FBgn0030792	X	16800930	16802000	+	CG4789	5.71107	5.72835	5.64262	4.16813	4.11366	4.07576	-1.57314	6.54139e-10	1.0733e-09
FBgn0038666	3R	18978980	18981324	-	Smu1	5.49702	5.45306	5.4808	4.02506	3.9737	4.03411	-1.46722	6.54904e-10	1.07373e-09
FBgn0010830	3L	22738602	22741388	-	l(3)04053	6.31211	6.28434	6.29515	4.91079	4.80657	4.87642	-1.43339	6.56762e-10	1.07595e-09
FBgn0264962	2R	14860936	14871071	-	Pcf11	7.4513	7.38603	7.4332	5.80776	5.66629	5.63442	-1.72061	6.57849e-10	1.07691e-09
FBgn0261436	3R	4227387	4229238	-	DhpD	5.28668	5.32976	5.28963	3.8507	3.86246	3.8462	-1.44827	6.59634e-10	1.07819e-09
FBgn0283525	2L	1147822	1149449	+	l(2)10685	4.85908	4.94874	4.82583	3.06096	2.99497	2.98128	-1.86439	6.59153e-10	1.07819e-09
FBgn0019949	2R	22636063	22637727	-	Cdk9	5.56501	5.52883	5.51511	3.88321	3.80089	3.72431	-1.73258	6.64084e-10	1.08463e-09
FBgn0028382	2R	17545222	17546400	+	cyp33	5.4265	5.29679	5.32421	3.66333	3.58892	3.5978	-1.73155	6.65737e-10	1.08597e-09
FBgn0032929	2L	21179933	21182812	+	Mcm10	6.47285	6.39185	6.54398	4.8584	4.80861	4.77102	-1.65831	6.66317e-10	1.08597e-09
FBgn0037298	3R	5221632	5223365	-	CG2604	6.95321	6.93802	6.88107	5.49658	5.43289	5.53006	-1.43714	6.66426e-10	1.08597e-09
FBgn0020255	X	11144852	11148716	-	Ran	10.1309	10.1344	10.1596	8.60264	8.51659	8.44986	-1.61826	6.68227e-10	1.08808e-09
FBgn0039158	3R	24161727	24163215	+	CG6182	6.06672	6.11857	5.96147	4.38868	4.32096	4.35239	-1.69338	6.72381e-10	1.09318e-09
FBgn0262619	2R	23890512	23893177	+	DNA-ligI	6.10612	6.01623	6.06986	4.67941	4.68203	4.66216	-1.38907	6.7231e-10	1.09318e-09
FBgn0264607	4	1035288	1053703	-	CaMKII	7.04627	7.13014	7.05726	5.58927	5.65176	5.54708	-1.48187	6.75575e-10	1.09754e-09
FBgn0035204	3L	1304850	1307418	-	CG2277	5.53975	5.38921	5.47268	3.75385	3.7172	3.77885	-1.71776	6.76526e-10	1.09825e-09
FBgn0002783	3R	15968134	15972913	-	mor	8.06796	7.98479	8.08856	6.62566	6.55584	6.56949	-1.46305	6.79008e-10	1.10061e-09
FBgn0040206	3R	32045314	32051993	-	krz	7.04451	6.97117	7.04547	5.66735	5.62926	5.59346	-1.39044	6.78552e-10	1.10061e-09
FBgn0003261	3R	6000426	6008579	-	Rm62	8.85298	8.95722	8.87584	7.33001	7.25006	7.19828	-1.6358	6.82288e-10	1.10124e-09
FBgn0028500	3L	22257749	22262921	-	Rich	6.57645	6.53069	6.4987	5.11305	5.07036	5.1558	-1.42171	6.80677e-10	1.10124e-09
FBgn0031094	X	20170222	20171526	+	CG9578	5.40885	5.34757	5.36585	3.78443	3.66506	3.69734	-1.65995	6.82483e-10	1.10124e-09
FBgn0037074	3L	21337681	21343716	-	CG7324	6.97294	7.06262	7.05016	5.6517	5.68394	5.64	-1.37044	6.8116e-10	1.10124e-09
FBgn0038923	3R	22023527	22024341	+	mRpL35	5.68755	5.69648	5.63172	3.98204	3.84471	3.97575	-1.73962	6.83935e-10	1.10124e-09
FBgn0083961	2L	4965673	4966399	+	CG34125	6.15433	6.19726	6.19008	4.72886	4.73692	4.63342	-1.48064	6.84023e-10	1.10124e-09
FBgn0086446	2L	19132323	19133097	+	DCTN6-p27	4.59413	4.56579	4.47486	2.59062	2.51151	2.51598	-2.00263	6.83912e-10	1.10124e-09
FBgn0261808	3R	11197592	11208633	+	cu	5.40079	5.23506	5.39438	3.46584	3.3966	3.41387	-1.92067	6.8346e-10	1.10124e-09
FBgn0264848	3L	12504292	12505821	+	vih	7.42049	7.29215	7.42406	5.66697	5.57198	5.51645	-1.79374	6.80188e-10	1.10124e-09
FBgn0024973	X	2717638	2720327	-	CG2701	5.82002	5.73021	5.71843	4.18061	4.07824	4.1127	-1.63188	6.8565e-10	1.1022e-09
FBgn0031361	2L	1731033	1732356	-	CG17652	5.30996	5.46164	5.37116	3.62889	3.68126	3.65536	-1.72528	6.85242e-10	1.1022e-09
FBgn0261872	3L	17036859	17042574	-	scaf6	6.54562	6.50657	6.52067	5.03919	4.91047	4.90483	-1.57322	6.86573e-10	1.10286e-09
FBgn0082937	2L	20648051	20648125	+	snoRNA:Me28S-C2645b	3.26044	3.47698	3.41042	-1.43305	-1.77248	-1.65188	-5.01807	6.87574e-10	1.10363e-09
FBgn0005411	X	16356696	16359039	-	U2af50	7.63135	7.64621	7.54214	6.18249	6.10683	6.13936	-1.4636	6.9023e-10	1.10368e-09
FBgn0038397	3R	16060589	16067594	-	CG10185	3.26605	3.41843	3.37848	0.251884	0.273939	0.335111	-3.07162	6.90021e-10	1.10368e-09
FBgn0086674	X	13563823	13593224	+	Tango13	6.64555	6.56016	6.70109	4.98151	5.03406	4.92574	-1.65532	6.90695e-10	1.10368e-09
FBgn0265038	3R	4646433	4648242	-	CR44155	7.07401	7.0309	7.00511	5.77006	5.75554	5.749	-1.2781	6.89726e-10	1.10368e-09
FBgn0267728	2R	12023146	12025272	-	otk2	4.09735	4.00976	4.08278	0.223435	0.563981	0.673001	-3.57019	6.90515e-10	1.10368e-09
FBgn0284249	2R	6662265	6668085	+	Adf1	6.11651	6.0818	6.15172	4.62277	4.50156	4.57733	-1.55188	6.90441e-10	1.10368e-09
FBgn0002707	X	4314230	4318801	-	mei-9	5.99867	5.97723	5.93511	4.4928	4.41734	4.51444	-1.4956	6.94982e-10	1.10473e-09
FBgn0010770	3R	21116254	21117899	+	ppan	6.63203	6.7369	6.62408	4.96978	4.98618	4.84825	-1.72859	6.9472e-10	1.10473e-09
FBgn0020261	X	19485759	19492011	-	pcm	6.90591	6.93882	6.94001	5.31902	5.13861	5.16947	-1.72006	6.95308e-10	1.10473e-09
FBgn0031281	2L	813314	815950	-	Saf6	5.00498	4.93005	5.00225	3.26316	3.18053	3.14566	-1.78447	6.97029e-10	1.10473e-09
FBgn0036999	3L	20474466	20477003	+	isoQC	5.501	5.46831	5.4433	3.94953	3.93205	4.0086	-1.50706	6.96616e-10	1.10473e-09
FBgn0037550	3R	8125290	8126357	-	CG9667	5.15522	5.05851	5.01828	3.28937	3.20199	3.23038	-1.8348	6.95424e-10	1.10473e-09
FBgn0038491	3R	17151861	17153771	+	CG5292	5.78917	5.65026	5.72137	4.08135	4.08749	4.01502	-1.65719	6.9311e-10	1.10473e-09
FBgn0038609	3R	18366638	18367913	+	Nup43	5.09761	5.04914	5.04552	3.48223	3.3966	3.43667	-1.62631	6.95496e-10	1.10473e-09
FBgn0039116	3R	23767712	23768984	+	CG10375	5.86079	5.74983	5.77967	4.26153	4.17847	4.21791	-1.57737	6.96928e-10	1.10473e-09
FBgn0051992	4	649041	663103	-	gw	9.19792	9.1585	9.26788	7.7729	7.7907	7.77935	-1.42675	6.95077e-10	1.10473e-09
FBgn0261458	2L	1151678	1158262	-	capt	7.50827	7.28197	7.4181	5.37944	5.24421	5.36232	-2.07445	6.92282e-10	1.10473e-09
FBgn0036998	3L	20473783	20474791	+	CG5969	5.77349	5.6496	5.73331	4.13851	4.14945	4.18567	-1.56086	6.99814e-10	1.10803e-09
FBgn0263998	2R	13142834	13152677	-	Ack-like	6.61031	6.5638	6.5919	5.25308	5.18058	5.25618	-1.35899	7.00141e-10	1.10803e-09
FBgn0264691	X	9604154	9605969	-	Lst8	6.22184	6.318	6.24987	4.65926	4.66049	4.53895	-1.64299	7.01344e-10	1.10911e-09
FBgn0011708	2L	16307346	16309274	+	Syx5	6.95524	6.86386	6.95633	5.47907	5.41647	5.49531	-1.46177	7.0267e-10	1.10957e-09
FBgn0034923	2R	23893066	23894987	-	Upf3	5.44312	5.51957	5.42146	3.90896	3.84595	3.83734	-1.59685	7.02296e-10	1.10957e-09
FBgn0028932	2L	13782231	13784338	-	CG16890	5.4097	5.40012	5.40783	4.02005	4.03455	4.0298	-1.37752	7.03973e-10	1.11034e-09
FBgn0032906	2L	20924975	20926147	-	RPA2	5.81588	5.80479	5.82777	4.42839	4.34921	4.34105	-1.44437	7.04198e-10	1.11034e-09
FBgn0000057	2R	18151704	18154060	+	adp	5.19989	5.14578	5.17524	3.69698	3.66141	3.65573	-1.50238	7.07496e-10	1.11064e-09
FBgn0015393	2L	9699791	9700459	+	hoip	8.3466	8.23062	8.33488	6.64437	6.48838	6.54962	-1.74261	7.06088e-10	1.11064e-09
FBgn0022981	3R	4645981	4648884	+	rpk	7.7496	7.73886	7.75856	6.54318	6.51936	6.50252	-1.22726	7.07275e-10	1.11064e-09
FBgn0031048	X	19641191	19642869	-	CG12237	7.1717	7.20567	7.05094	5.38484	5.34593	5.46621	-1.74343	7.06239e-10	1.11064e-09
FBgn0033802	2R	13176094	13190086	-	CG17724	6.34939	6.31409	6.38923	4.83592	4.92473	4.91797	-1.45826	7.06615e-10	1.11064e-09
FBgn0039581	3R	28340334	28345169	+	Moca-cyp	6.44219	6.42483	6.46751	5.187	5.17872	5.14905	-1.27364	7.05204e-10	1.11064e-09
FBgn0022029	2R	17420407	17425679	+	l(2)k01209	7.34027	7.54282	7.32127	5.45195	5.38227	5.40806	-1.98754	7.10077e-10	1.11252e-09
FBgn0024329	3R	18733106	18743594	-	Mekk1	7.3984	7.5172	7.44904	6.0478	6.00091	6.00666	-1.4364	7.11196e-10	1.11252e-09
FBgn0032961	2L	21758010	21761000	+	CG1416	7.71983	7.62114	7.68777	6.29649	6.27824	6.23267	-1.40714	7.11084e-10	1.11252e-09
FBgn0034614	2R	21294402	21295588	-	CG9752	5.79436	5.79803	5.80877	4.32076	4.2659	4.19213	-1.54107	7.11074e-10	1.11252e-09
FBgn0263397	2R	14276130	14300095	+	Ih	3.81796	3.79287	3.90104	1.168	1.3239	1.27314	-2.58133	7.11294e-10	1.11252e-09
FBgn0030944	X	18649396	18650444	-	CG6617	5.59022	5.44481	5.53614	3.89453	3.86123	3.88369	-1.64412	7.13919e-10	1.11581e-09
FBgn0000257	X	19566019	19569401	+	car	6.0207	6.03434	5.94835	4.60968	4.60753	4.60855	-1.39091	7.15592e-10	1.11598e-09
FBgn0024992	X	2694392	2698211	-	CG2658	6.32158	6.37931	6.36608	4.91238	4.79532	4.8777	-1.49547	7.14809e-10	1.11598e-09
FBgn0260962	3R	13052245	13056725	+	pic	8.47232	8.5537	8.4377	6.97274	6.90454	6.86412	-1.57428	7.15486e-10	1.11598e-09
FBgn0000119	2R	13453640	13483229	-	arr	5.31042	5.31296	5.31126	3.91374	3.91844	3.89608	-1.4018	7.17118e-10	1.11755e-09
FBgn0010602	2L	540599	542580	-	lwr	7.55621	7.58157	7.5271	6.23114	6.13494	6.16433	-1.37795	7.17981e-10	1.11808e-09
FBgn0003557	2L	2037714	2044372	+	Su(dx)	7.78506	7.74292	7.85321	6.37156	6.39081	6.33052	-1.42938	7.19197e-10	1.11856e-09
FBgn0032644	2L	17484501	17485624	+	CG5131	4.96872	4.96351	4.98848	3.41778	3.40873	3.35066	-1.58128	7.19338e-10	1.11856e-09
FBgn0033179	2R	7465018	7466759	-	p47	7.43707	7.33641	7.40208	5.7953	5.6378	5.67544	-1.68884	7.20436e-10	1.11946e-09
FBgn0001139	3R	26041736	26049911	+	gro	7.27623	7.22101	7.31917	5.90629	5.83765	5.87357	-1.3996	7.25958e-10	1.11957e-09
FBgn0027054	2R	7972175	7974099	+	CSN4	6.42347	6.43982	6.34907	4.98666	4.90441	4.94145	-1.45934	7.25131e-10	1.11957e-09
FBgn0027866	3R	4327814	4334071	-	CG9776	6.80781	6.79013	6.9039	5.33704	5.35571	5.27527	-1.51199	7.26061e-10	1.11957e-09
FBgn0029922	X	6908277	6968829	+	CG14431	5.47457	5.48633	5.39867	3.91691	3.89731	3.94948	-1.53038	7.26345e-10	1.11957e-09
FBgn0029971	X	7893053	7893798	-	ND-MNLL	7.03097	7.07215	6.96494	5.64674	5.59443	5.6137	-1.40396	7.27187e-10	1.11957e-09
FBgn0030631	X	15345169	15350021	+	CG6227	6.2629	6.18178	6.31961	4.65013	4.64917	4.56445	-1.63431	7.24879e-10	1.11957e-09
FBgn0030877	X	17858379	17860800	-	Arp8	5.58723	5.50016	5.50348	3.89871	3.8541	3.95708	-1.627	7.21489e-10	1.11957e-09
FBgn0031069	X	19750770	19759280	+	Pmp70	6.39087	6.28308	6.41064	4.77352	4.66541	4.71744	-1.64455	7.27884e-10	1.11957e-09
FBgn0035416	3L	3199090	3211348	+	gry	6.76781	6.70051	6.82828	5.31782	5.30856	5.33459	-1.44602	7.23848e-10	1.11957e-09
FBgn0038639	3R	18674626	18677539	-	CG7705	5.82859	5.7942	5.82777	4.42705	4.34956	4.34267	-1.44467	7.24032e-10	1.11957e-09
FBgn0039876	3R	31775049	31776652	-	CG2126	5.14357	5.16463	5.07954	3.56432	3.57134	3.57624	-1.556	7.27925e-10	1.11957e-09
FBgn0061200	X	16599241	16610459	+	Nup153	8.09384	8.07047	8.20974	6.55117	6.51364	6.45929	-1.61618	7.2835e-10	1.11957e-09
FBgn0262026	2R	16197042	16199378	+	CG42837	6.44652	6.59938	6.45814	4.80985	4.72901	4.81149	-1.71857	7.25211e-10	1.11957e-09
FBgn0266490	X	7893053	7893798	-	CG45089	7.03097	7.07215	6.96494	5.64674	5.59443	5.6137	-1.40396	7.27187e-10	1.11957e-09
FBgn0284251	2L	21094966	21102429	-	l(2)05287	7.96861	8.1236	7.97819	6.3125	6.27539	6.1991	-1.76134	7.2672e-10	1.11957e-09
FBgn0004556	3L	16728496	16730818	-	Dbp73D	6.77209	6.96003	6.80409	5.05874	5.05586	4.98091	-1.81333	7.30018e-10	1.12088e-09
FBgn0027505	2L	12058304	12063184	-	Rab3-GAP	5.5984	5.60284	5.50518	4.05535	4.0417	4.01822	-1.52753	7.30253e-10	1.12088e-09
FBgn0261862	2R	10469473	10478567	-	whd	6.53365	6.42388	6.54661	4.99104	4.91354	4.94772	-1.5517	7.30943e-10	1.12114e-09
FBgn0004087	3R	16481167	16481878	+	Dhfr	4.97787	4.97762	4.98929	3.43161	3.47208	3.41829	-1.5398	7.33312e-10	1.12218e-09
FBgn0012051	2R	19425113	19430564	+	CalpA	5.19402	5.21226	5.18521	3.5932	3.62721	3.51825	-1.61494	7.34537e-10	1.12218e-09
FBgn0033934	2R	14409295	14411572	-	CG17385	6.35269	6.36626	6.39215	5.04922	5.03807	5.09841	-1.3093	7.35293e-10	1.12218e-09
FBgn0037022	3L	20786340	20788137	-	CG11396	5.85676	5.74097	5.81543	4.28827	4.2278	4.21436	-1.56111	7.34667e-10	1.12218e-09
FBgn0037379	3R	5794705	5799994	+	CG10979	7.17232	7.07919	7.17751	5.76469	5.73347	5.71291	-1.40603	7.32173e-10	1.12218e-09
FBgn0039727	3R	29935978	29948207	+	Vps13B	6.3283	6.42559	6.40318	4.81122	4.91555	4.84678	-1.52772	7.34815e-10	1.12218e-09
FBgn0259991	3R	25483098	25485481	+	CG42488	5.74797	5.84695	5.74444	4.28729	4.23577	4.24498	-1.52376	7.34811e-10	1.12218e-09
FBgn0019968	2R	15515778	15532259	-	Khc-73	7.13356	7.17584	7.13366	5.90389	5.91286	5.87116	-1.25177	7.37004e-10	1.124e-09
FBgn0025800	X	8137041	8142279	-	Smox	7.11515	7.13224	7.12979	5.90485	5.93581	5.90172	-1.21175	7.40856e-10	1.12826e-09
FBgn0053217	3L	23126025	23132209	+	CG33217	6.5757	6.57536	6.58895	5.1714	5.08271	5.0362	-1.48361	7.40544e-10	1.12826e-09
FBgn0002283	3L	16588475	16590132	+	l(3)73Ah	5.92843	5.89593	5.9654	4.55283	4.48685	4.52879	-1.40902	7.43138e-10	1.1296e-09
FBgn0031194	X	22534831	22540383	-	CG17598	6.53714	6.45614	6.5903	4.91604	4.82366	4.92775	-1.64072	7.43056e-10	1.1296e-09
FBgn0038256	3R	14724760	14731509	-	CG7530	7.11385	7.02097	7.01673	5.58399	5.52431	5.6137	-1.47606	7.43315e-10	1.1296e-09
FBgn0020497	2L	8403573	8408853	+	emb	8.60697	8.5564	8.68547	7.13563	7.09779	7.06491	-1.51634	7.46157e-10	1.13071e-09
FBgn0030641	X	15462722	15466812	+	CG6299	4.91256	4.9823	4.97252	3.36945	3.31516	3.35481	-1.61272	7.45939e-10	1.13071e-09
FBgn0035440	3L	3333119	3334978	-	CG14969	5.80853	5.76888	5.7355	4.22971	4.19996	4.10916	-1.58919	7.44637e-10	1.13071e-09
FBgn0035906	3L	8521429	8523501	-	GstO2	6.57701	6.44001	6.53077	4.94573	4.86166	4.84219	-1.63291	7.45615e-10	1.13071e-09
FBgn0000158	3R	25243039	25245057	-	bam	4.99487	4.90402	4.99376	3.28446	3.2174	3.20354	-1.73116	7.47768e-10	1.13079e-09
FBgn0010333	3L	1300879	1302683	-	Rac1	6.89719	6.95013	6.94117	5.67646	5.64173	5.62099	-1.28337	7.50868e-10	1.13079e-09
FBgn0019938	2R	14595611	14601216	-	RpI1	8.26882	8.47829	8.31858	6.50058	6.54866	6.5212	-1.83197	7.50199e-10	1.13079e-09
FBgn0027554	3L	7972449	7974991	-	CG8042	5.48864	5.53025	5.51539	3.96373	3.83325	3.86636	-1.62646	7.51031e-10	1.13079e-09
FBgn0032863	2L	20459342	20461729	+	Cdc23	5.40377	5.48889	5.37334	3.83231	3.81032	3.76679	-1.61697	7.49843e-10	1.13079e-09
FBgn0033609	2R	11285148	11289772	-	Fbl6	5.46199	5.5306	5.53892	4.05276	3.99083	4.00889	-1.49586	7.51494e-10	1.13079e-09
FBgn0038673	3R	19024092	19024853	+	CG14286	4.76509	4.70609	4.67825	2.9831	3.01583	3.01546	-1.70784	7.47104e-10	1.13079e-09
FBgn0260748	X	17107582	17135988	+	CG5004	7.42781	7.42335	7.42871	6.19641	6.16366	6.12338	-1.26548	7.47928e-10	1.13079e-09
FBgn0260794	3R	4786284	4812096	-	ctrip	8.73789	8.6765	8.83515	7.12139	7.06261	7.0215	-1.68068	7.50171e-10	1.13079e-09
FBgn0267630	3L	22872380	22873723	-	CR45968	5.35456	5.23201	5.37241	3.60191	3.56112	3.53134	-1.75672	7.49769e-10	1.13079e-09
FBgn0030695	X	15801153	15803880	-	PGRP-LE	5.59134	5.61926	5.60914	4.24899	4.254	4.20801	-1.36941	7.55213e-10	1.13559e-09
FBgn0030025	X	8240684	8241483	+	CG2147	5.58947	5.5081	5.59237	4.04087	3.95888	4.0188	-1.55959	7.58753e-10	1.13666e-09
FBgn0034876	2R	23544823	23548151	-	wmd	7.1328	7.00715	7.02964	5.61267	5.56537	5.58053	-1.46986	7.56619e-10	1.13666e-09
FBgn0037881	3R	11228158	11230600	-	GCC88	5.82257	5.87374	5.89552	4.43992	4.35306	4.37048	-1.47862	7.58153e-10	1.13666e-09
FBgn0052190	3L	17797738	17802279	-	NUCB1	6.79896	6.70679	6.89416	5.06848	5.06334	5.12321	-1.71625	7.57588e-10	1.13666e-09
FBgn0083969	3R	29869365	29875159	+	CG34133	6.70496	6.67364	6.73386	5.3933	5.43775	5.38459	-1.29921	7.58814e-10	1.13666e-09
FBgn0260461	3L	19545110	19547293	+	Rcd7	4.20453	4.28234	4.16357	2.15891	2.10323	2.1422	-2.08147	7.5911e-10	1.13666e-09
FBgn0024285	2L	9912911	9915044	+	Srp54	6.75572	6.6762	6.76187	5.22234	5.10639	5.21075	-1.55233	7.60409e-10	1.13781e-09
FBgn0020621	2R	9252310	9285097	-	Pkn	7.30082	7.18555	7.31512	5.79616	5.76363	5.74821	-1.49783	7.65583e-10	1.14262e-09
FBgn0026207	3R	12676487	12679052	-	mbo	6.28242	6.22688	6.22279	4.71049	4.55877	4.61702	-1.61601	7.68854e-10	1.14262e-09
FBgn0029980	X	7931745	7933351	-	CG10778	5.49662	5.4144	5.37272	3.75456	3.69178	3.78125	-1.68429	7.6948e-10	1.14262e-09
FBgn0030481	X	13387563	13389332	+	CG1662	6.39493	6.51053	6.45858	5.05571	5.01501	5.01698	-1.42622	7.64255e-10	1.14262e-09
FBgn0032295	2L	10737345	10740762	+	CG12299	6.2692	6.10507	6.26204	4.41632	4.29506	4.36089	-1.85699	7.67885e-10	1.14262e-09
FBgn0034703	2R	22172803	22174691	-	CG3045	5.22797	5.17238	5.23442	3.70839	3.73792	3.69916	-1.49616	7.69495e-10	1.14262e-09
FBgn0034704	2R	22174922	22177428	+	CG6758	5.50258	5.36397	5.45306	3.80377	3.77118	3.73284	-1.67018	7.68866e-10	1.14262e-09
FBgn0039111	3R	23758339	23759606	+	PTPMT1	5.11067	5.07659	5.03768	3.35172	3.25968	3.3799	-1.74592	7.6927e-10	1.14262e-09
FBgn0039159	3R	24162829	24163545	-	mRpS24	5.92754	6.00326	5.85033	4.14935	4.03237	4.14792	-1.81761	7.66516e-10	1.14262e-09
FBgn0050055	2R	12589239	12591395	+	CR30055	6.00232	6.08759	6.02077	4.59568	4.65371	4.6149	-1.41472	7.67693e-10	1.14262e-09
FBgn0266673	3R	24134831	24137538	+	Sec10	5.93637	5.9845	6.03246	4.41452	4.43541	4.32069	-1.595	7.66812e-10	1.14262e-09
FBgn0023143	2R	9688289	9693328	-	Uba1	9.10136	8.98861	9.06252	7.52439	7.534	7.59934	-1.49815	7.71086e-10	1.14419e-09
FBgn0266464	3R	13833497	13837991	-	Nsf2	5.75331	5.67099	5.71055	4.23328	4.18652	4.26569	-1.48378	7.72035e-10	1.14481e-09
FBgn0038224	3R	14326947	14327735	+	ATPsynE	7.59371	7.60178	7.48726	5.96223	5.83022	5.93343	-1.6521	7.72622e-10	1.14488e-09
FBgn0030640	X	15462722	15466812	+	CG6294	4.90478	4.9823	4.97128	3.36294	3.31193	3.34789	-1.61533	7.745e-10	1.14608e-09
FBgn0040294	2R	17568732	17572322	+	POSH	6.16138	6.04579	6.15933	4.63324	4.62944	4.59497	-1.50325	7.74406e-10	1.14608e-09
FBgn0000318	2L	5520135	5521382	+	cl	6.68973	6.59549	6.66425	5.13885	5.04154	5.00457	-1.58838	7.75613e-10	1.14614e-09
FBgn0023169	X	1375536	1378896	+	AMPKalpha	6.74956	6.70899	6.7202	5.28403	5.17142	5.29075	-1.47784	7.75409e-10	1.14614e-09
FBgn0014010	2L	2359142	2365273	-	Rab5	7.75335	7.72088	7.79263	6.4612	6.41982	6.39125	-1.33136	7.82966e-10	1.14681e-09
FBgn0015218	3L	9399618	9402460	-	eIF4E1	9.92622	9.97293	9.90041	8.47529	8.36404	8.37769	-1.52727	7.81004e-10	1.14681e-09
FBgn0029853	X	6261169	6262119	+	CG3781	4.22773	4.29492	4.25436	2.37385	2.37392	2.32528	-1.90063	7.80448e-10	1.14681e-09
FBgn0029929	X	7013887	7015009	+	CG4593	7.00812	6.85072	7.07471	5.07532	5.08534	5.00882	-1.9217	7.79931e-10	1.14681e-09
FBgn0031238	2L	252589	271744	-	CG3645	5.41392	5.54996	5.43705	3.74137	3.63727	3.71215	-1.77242	7.76624e-10	1.14681e-09
FBgn0031401	2L	2220748	2225544	+	papi	6.52275	6.66736	6.53063	5.01391	4.98471	4.96727	-1.58473	7.82597e-10	1.14681e-09
FBgn0032120	2L	9495474	9520696	+	CG33298	7.58681	7.53401	7.53513	6.3143	6.28748	6.27323	-1.26028	7.8147e-10	1.14681e-09
FBgn0034908	2R	23809236	23811398	+	CG5543	5.18565	5.11869	5.19864	3.5468	3.55415	3.46807	-1.64434	7.7773e-10	1.14681e-09
FBgn0042083	2R	6746381	6748954	+	CG3267	6.64052	6.78331	6.60947	5.01109	4.96168	4.94833	-1.70359	7.78101e-10	1.14681e-09
FBgn0042085	2R	6636512	6642358	+	Bap170	7.4229	7.33438	7.44422	5.99881	5.98316	6.0234	-1.39861	7.80052e-10	1.14681e-09
FBgn0042174	2L	9787279	9790745	-	CR18854	8.18426	7.85572	8.2059	5.3949	5.37568	5.40139	-2.69091	7.82277e-10	1.14681e-09
FBgn0262614	3R	8827068	8931896	-	pyd	7.81129	7.94232	7.80256	6.33148	6.31719	6.32742	-1.52679	7.8303e-10	1.14681e-09
FBgn0284256	2L	18449517	18454587	-	bsf	9.07322	9.28185	9.06994	7.22493	7.19339	7.19256	-1.93828	7.79315e-10	1.14681e-09
FBgn0033900	2R	14159096	14161262	-	CysRS-m	5.38669	5.42816	5.35988	3.80446	3.69151	3.68751	-1.66433	7.84839e-10	1.14712e-09
FBgn0036406	3L	14052428	14053079	-	CG13484	4.73639	4.56648	4.67674	2.58264	2.57089	2.6533	-2.05899	7.84572e-10	1.14712e-09
FBgn0038426	3R	16436045	16436597	-	mRpS33	5.14052	5.05112	5.02424	3.3228	3.37615	3.2937	-1.73509	7.84848e-10	1.14712e-09
FBgn0011205	3L	20384429	20391913	+	fbl	6.53598	6.42292	6.47624	4.95904	4.94385	5.03073	-1.50042	7.89798e-10	1.15121e-09
FBgn0027548	2R	7962463	7969805	+	nito	7.84458	7.78713	7.80435	6.45624	6.34508	6.40793	-1.4086	7.88382e-10	1.15121e-09
FBgn0031782	2L	6125879	6127775	-	WDR79	5.56235	5.59201	5.51793	4.06082	3.99799	3.95859	-1.55051	7.88993e-10	1.15121e-09
FBgn0037955	3R	11820381	11822493	-	CG6950	6.0798	6.15811	6.03502	4.28655	4.13187	4.28684	-1.8578	7.8979e-10	1.15121e-09
FBgn0052773	X	4387676	4611385	-	CR32773	3.97015	4.19021	3.88101	-0.214355	-0.191585	-0.0718619	-4.16786	7.92297e-10	1.15407e-09
FBgn0011740	3R	9412548	9417264	+	alpha-Man-IIa	6.45453	6.44979	6.41504	5.09115	4.98696	5.04891	-1.39756	7.96543e-10	1.15457e-09
FBgn0017572	3L	16613218	16615472	-	Mo25	6.68188	6.68721	6.625	5.28169	5.24242	5.17431	-1.43119	7.9572e-10	1.15457e-09
FBgn0022787	3R	15973298	15983451	+	Hel89B	6.83859	6.78643	6.87734	5.50018	5.47797	5.43813	-1.36245	7.98035e-10	1.15457e-09
FBgn0028982	X	6267797	6274984	+	Spt6	7.8164	7.6886	7.88	6.10008	6.12522	6.09514	-1.68799	7.97459e-10	1.15457e-09
FBgn0032445	2L	12692993	12693939	+	CG6153	4.8708	4.79552	4.90729	2.85186	2.66548	2.70115	-2.12603	7.93788e-10	1.15457e-09
FBgn0035825	3L	7913664	7915120	-	CG8111	5.40801	5.41517	5.36114	3.87016	3.79782	3.88783	-1.54346	7.95947e-10	1.15457e-09
FBgn0039013	3R	22724884	22726414	-	CG4813	5.33555	5.16737	5.26128	3.41554	3.32444	3.40812	-1.87404	7.96912e-10	1.15457e-09
FBgn0039360	3R	25685236	25687370	-	CLS	5.6361	5.70027	5.62153	4.03562	3.99843	4.11569	-1.60361	7.93649e-10	1.15457e-09
FBgn0052675	X	10760048	10764413	-	Tango5	6.5204	6.45315	6.64991	4.74307	4.80287	4.77378	-1.76931	7.9673e-10	1.15457e-09
FBgn0261279	3R	22411301	22419051	+	lqfR	7.38244	7.33072	7.4332	5.88041	5.74455	5.78983	-1.57706	7.97689e-10	1.15457e-09
FBgn0003346	2L	19441959	19447317	+	RanGAP	7.46906	7.4716	7.47236	5.90004	5.87177	5.72605	-1.6385	7.9925e-10	1.15481e-09
FBgn0003655	X	6363418	6365708	-	swa	8.69782	8.66205	8.66846	7.41181	7.34404	7.35079	-1.3071	8.02942e-10	1.15481e-09
FBgn0010355	3R	6646889	6656048	+	Taf1	6.48474	6.43661	6.57072	5.01968	5.04208	5.01669	-1.47239	8.00369e-10	1.15481e-09
FBgn0027582	2L	11115635	11120319	-	CG6230	6.81804	6.76429	6.91401	5.0629	5.19047	5.09841	-1.71501	8.02542e-10	1.15481e-09
FBgn0030364	X	12018640	12020719	+	Lsm12	7.49827	7.43068	7.43634	5.92817	5.91032	5.78488	-1.58073	8.01819e-10	1.15481e-09
FBgn0033316	2R	8627900	8630186	+	CG14749	6.05163	6.06232	6.17354	4.55304	4.53068	4.47475	-1.57857	8.00763e-10	1.15481e-09
FBgn0036314	3L	12813028	12814019	-	Sf3a2	5.76525	5.65612	5.68392	4.21714	4.16463	4.15666	-1.52135	8.01429e-10	1.15481e-09
FBgn0039562	3R	27948711	27952151	+	Gp93	8.33491	8.14547	8.33879	6.45089	6.37166	6.39875	-1.86546	8.02704e-10	1.15481e-09
FBgn0261373	2R	24668411	24669330	-	CG33228	5.11638	5.22414	5.15942	3.46714	3.50792	3.55276	-1.65788	8.03054e-10	1.15481e-09
FBgn0014006	3R	19879719	19886030	+	Ask1	6.94653	6.86372	6.97309	5.47573	5.37413	5.4115	-1.50781	8.05386e-10	1.15623e-09
FBgn0020392	3L	8176135	8178429	-	Nmt	7.72357	7.6607	7.70688	6.39208	6.3116	6.36989	-1.33887	8.08277e-10	1.15623e-09
FBgn0020616	2L	6950421	6954586	+	SA	6.01014	5.96967	6.06369	4.46335	4.4808	4.36775	-1.57751	8.0747e-10	1.15623e-09
FBgn0023212	3R	20578222	20579850	-	EloB	6.83419	6.84418	6.86265	5.48464	5.35815	5.40139	-1.43273	8.06918e-10	1.15623e-09
FBgn0028406	2L	13283912	13286462	-	Drep4	5.74998	5.65124	5.74781	4.23659	4.26052	4.23776	-1.47148	8.06126e-10	1.15623e-09
FBgn0034786	2R	22847832	22853827	-	CG13531	6.06993	6.1084	6.19873	4.64822	4.60241	4.61702	-1.50598	8.08358e-10	1.15623e-09
FBgn0261394	2R	20994900	20996118	+	Prosalpha3	7.89527	7.78884	7.85388	6.33784	6.2039	6.25498	-1.58005	8.05907e-10	1.15623e-09
FBgn0266083	2R	24186703	24195290	+	ocm	6.57381	6.64265	6.59458	5.23919	5.14013	5.2022	-1.4104	8.07637e-10	1.15623e-09
FBgn0003464	X	21350280	21357912	+	sol	6.62804	6.58529	6.63231	5.24109	5.13222	5.2143	-1.42004	8.09136e-10	1.15657e-09
FBgn0001133	2R	21009764	21011921	-	grau	5.47659	5.53273	5.41663	3.87996	3.92714	3.86668	-1.58034	8.11555e-10	1.15699e-09
FBgn0011741	X	15735774	15737120	-	Arp6	5.48664	5.44707	5.35326	3.79448	3.80905	3.75881	-1.63673	8.11395e-10	1.15699e-09
FBgn0019990	3R	31395660	31402013	+	Gcn2	6.60994	6.49771	6.66208	4.92143	4.95561	4.99101	-1.63482	8.10114e-10	1.15699e-09
FBgn0031675	2L	5047818	5051062	-	CG9121	5.46281	5.39973	5.46364	3.83969	3.84024	3.932	-1.57306	8.11593e-10	1.15699e-09
FBgn0036734	3L	17514298	17524740	+	CG7564	5.98965	6.07962	6.00315	4.35348	4.19471	4.20214	-1.77573	8.13793e-10	1.15936e-09
FBgn0004655	X	2149936	2158983	-	wapl	7.23234	7.16868	7.28909	5.82333	5.76906	5.75703	-1.44703	8.20241e-10	1.1625e-09
FBgn0013263	3L	14747929	14761049	-	Trl	7.68358	7.74085	7.78919	6.31995	6.2244	6.24091	-1.47569	8.2089e-10	1.1625e-09
FBgn0013435	2R	10067217	10068702	-	Cdc2rk	4.55109	4.57338	4.50305	2.8345	2.81476	2.81459	-1.71925	8.19989e-10	1.1625e-09
FBgn0024330	3R	9766031	9768984	-	MED6	6.04294	5.96181	6.01419	4.51896	4.40965	4.49807	-1.53221	8.17959e-10	1.1625e-09
FBgn0025608	2L	18706010	18708688	-	Faf2	6.78616	6.68769	6.81009	5.29115	5.25003	5.31437	-1.47679	8.18555e-10	1.1625e-09
FBgn0032955	2L	21614232	21624080	-	CG2201	7.89285	7.78178	7.90754	6.36157	6.31773	6.27256	-1.54327	8.20383e-10	1.1625e-09
FBgn0033766	2R	12679967	12686179	-	CG8771	7.3556	7.43722	7.37097	6.10329	6.06752	6.08872	-1.30136	8.20822e-10	1.1625e-09
FBgn0037261	3R	4638010	4641838	-	CG9775	7.12432	7.06922	7.15919	5.72329	5.6502	5.61812	-1.45389	8.17716e-10	1.1625e-09
FBgn0261535	2L	14352594	14355085	-	l(2)34Fd	6.35181	6.49444	6.30629	4.6465	4.57067	4.58755	-1.78213	8.19464e-10	1.1625e-09
FBgn0004855	3R	14309089	14310178	+	RpII15	5.93314	5.88958	5.90417	4.40822	4.33745	4.26324	-1.57234	8.25518e-10	1.16803e-09
FBgn0250788	X	17657372	17669371	+	beta-Spec	7.05643	7.10596	7.08673	5.71957	5.80724	5.75833	-1.32157	8.26431e-10	1.16803e-09
FBgn0266572	X	471019	476579	-	ebo	7.28685	7.17573	7.27323	5.84741	5.78815	5.80026	-1.43322	8.25932e-10	1.16803e-09
FBgn0262515	2R	9207561	9209774	+	VhaAC45	8.42203	8.44361	8.35675	6.9611	6.86468	6.96409	-1.47732	8.27388e-10	1.16862e-09
FBgn0261284	X	6986486	6987188	+	bou	4.49404	4.58435	4.42462	2.27731	2.24754	2.37424	-2.20067	8.28141e-10	1.16891e-09
FBgn0035227	3L	1523414	1534034	-	Iml1	5.53627	5.65742	5.47849	3.77606	3.77249	3.80772	-1.7699	8.28924e-10	1.16907e-09
FBgn0038649	3R	18744063	18746041	-	CG7718	6.31483	6.25246	6.32236	4.93731	4.86533	4.85461	-1.41155	8.29345e-10	1.16907e-09
FBgn0037327	3R	5458563	5464753	-	PEK	7.55191	7.42192	7.53513	5.99326	6.00807	6.04496	-1.48743	8.30534e-10	1.16997e-09
FBgn0032721	2L	18855126	18859248	-	CG10602	7.90549	7.7849	7.84946	6.38189	6.30593	6.28222	-1.5232	8.33392e-10	1.17246e-09
FBgn0262736	2R	6625242	6633090	-	Vha16-1	11.0941	11.1846	11.1044	9.65458	9.58406	9.61232	-1.51033	8.33066e-10	1.17246e-09
FBgn0011742	X	16548290	16553968	-	Arp2	7.95245	7.93189	7.92375	6.6724	6.59861	6.6684	-1.28928	8.36337e-10	1.17366e-09
FBgn0029833	X	6037892	6039576	+	MCTS1	5.90343	5.80038	5.75117	4.22408	4.21998	4.23702	-1.58828	8.36444e-10	1.17366e-09
FBgn0030655	X	15572076	15574535	-	CG9213	4.88303	4.92574	4.88692	3.3228	3.24247	3.29129	-1.61521	8.35706e-10	1.17366e-09
FBgn0032514	2L	13376455	13378538	-	CG9302	7.25239	7.07397	7.17304	5.52204	5.42918	5.46162	-1.69538	8.35034e-10	1.17366e-09
FBgn0001280	3R	30038622	30039533	-	janA	6.07074	6.16612	6.19556	4.51099	4.57157	4.456	-1.63191	8.39091e-10	1.17463e-09
FBgn0003969	X	15999951	16005812	-	vap	6.85529	6.81639	6.85464	5.54202	5.60706	5.57471	-1.26754	8.39821e-10	1.17463e-09
FBgn0029891	X	6683798	6687302	+	Pink1	7.0886	7.10048	6.9774	5.59929	5.53172	5.54869	-1.495	8.38465e-10	1.17463e-09
FBgn0035268	3L	1756159	1759208	+	CG8001	5.56653	5.57939	5.48052	3.989	3.89707	3.91306	-1.60795	8.41704e-10	1.17463e-09
FBgn0035272	3L	1777439	1778347	+	mRpL46	5.58947	5.71094	5.62859	4.07965	4.07676	4.00596	-1.58841	8.42072e-10	1.17463e-09
FBgn0260468	3R	30056859	30058131	+	CG7950	6.55921	6.69577	6.42168	4.37789	4.33357	4.4274	-2.17826	8.40006e-10	1.17463e-09
FBgn0261019	3R	18255530	18257677	+	moi	5.47417	5.49108	5.51058	4.04987	3.99263	3.94612	-1.49697	8.41433e-10	1.17463e-09
FBgn0263396	3R	13634862	13646304	-	sqd	10.3261	10.3914	10.3966	8.8755	8.93459	8.83222	-1.49084	8.40676e-10	1.17463e-09
FBgn0266195	3R	18255530	18257677	+	Tgs1	5.47417	5.49108	5.51058	4.04987	3.99263	3.94612	-1.49697	8.41433e-10	1.17463e-09
FBgn0085346	3R	30056859	30058131	+	CG34317	6.55921	6.69577	6.42153	4.37789	4.33304	4.4274	-2.1784	8.44668e-10	1.17749e-09
FBgn0035838	3L	8121827	8123615	+	ldbr	4.91375	4.89469	4.906	3.38053	3.31229	3.32081	-1.56831	8.46514e-10	1.17855e-09
FBgn0037707	3R	9552034	9553747	+	RnpS1	6.32068	6.18223	6.29218	4.67003	4.55968	4.59341	-1.6585	8.46529e-10	1.17855e-09
FBgn0016041	X	7736893	7739978	+	Tom40	8.54247	8.64644	8.53099	7.07406	6.99158	6.97469	-1.55986	8.48291e-10	1.17947e-09
FBgn0051229	3R	18667852	18669083	+	CG31229	5.34928	5.47053	5.22995	3.23748	3.21702	3.24585	-2.1125	8.48076e-10	1.17947e-09
FBgn0004860	X	2115727	2123286	-	ph-d	5.10755	5.15685	5.2303	3.36248	3.23605	3.21627	-1.89958	8.4989e-10	1.18052e-09
FBgn0024558	3R	22582028	22583225	-	Dph5	7.45643	7.5473	7.35385	5.68207	5.55609	5.63565	-1.82794	8.51007e-10	1.18052e-09
FBgn0030930	X	18495067	18499986	-	GalNAc-T2	6.65307	6.45801	6.64165	4.79491	4.74172	4.75315	-1.82179	8.51255e-10	1.18052e-09
FBgn0035266	3L	1738407	1745421	+	Gk2	7.01855	7.05488	6.92436	5.17445	5.23354	5.33797	-1.75001	8.50671e-10	1.18052e-09
FBgn0035232	3L	1555363	1558484	-	CG12099	7.50728	7.59282	7.45663	5.94942	5.82105	5.85733	-1.64289	8.53968e-10	1.18352e-09
FBgn0038771	3R	20056418	20059750	-	CG4390	6.86071	6.94708	6.74991	5.10514	5.01512	5.08474	-1.78378	8.5501e-10	1.18419e-09
FBgn0027095	3R	16349404	16350801	+	Manf	7.06706	6.88882	7.09119	5.21759	5.16894	5.21671	-1.81519	8.56369e-10	1.18531e-09
FBgn0030724	X	16070365	16073568	-	Nipsnap	6.96304	6.9747	6.96711	5.70605	5.60991	5.63451	-1.31811	8.57042e-10	1.18548e-09
FBgn0004396	3L	15535395	15553214	+	CrebA	5.89289	5.72278	6.13582	2.23009	2.33983	2.20175	-3.66051	8.59128e-10	1.18582e-09
FBgn0024326	3R	8646172	8650796	-	Mkk4	6.96333	6.94056	7.00823	5.62961	5.55896	5.52506	-1.39985	8.59184e-10	1.18582e-09
FBgn0038740	3R	19865417	19875678	-	CG4562	6.98349	6.66527	7.03172	3.90128	3.70769	3.81242	-3.0915	8.59469e-10	1.18582e-09
FBgn0259482	2L	10265336	10266570	+	Mob3	5.63935	5.61693	5.6537	4.27249	4.2896	4.22825	-1.37303	8.59506e-10	1.18582e-09
FBgn0083962	2L	4981614	4992702	+	CG34126	6.567	6.54532	6.55762	5.22491	5.20165	5.28991	-1.31801	8.60641e-10	1.18662e-09
FBgn0030572	X	14582136	14582982	-	mRpS25	5.19647	5.29345	5.18911	3.65992	3.65066	3.62171	-1.58087	8.62799e-10	1.18807e-09
FBgn0036376	3L	13513254	13516276	+	Liprin-beta	6.81899	6.81857	6.82578	5.56822	5.52732	5.60134	-1.25557	8.6251e-10	1.18807e-09
FBgn0034576	2R	21025078	21026086	+	ND-B14.7	6.06619	6.12022	5.97632	4.4789	4.39194	4.42104	-1.62251	8.64146e-10	1.18916e-09
FBgn0050046	2R	12314117	12317573	+	CG30046	4.21714	4.16669	4.21177	1.79189	1.56096	1.52787	-2.57756	8.64768e-10	1.18925e-09
FBgn0030081	X	9078823	9081057	-	CG7246	5.83143	5.94089	5.76121	4.08559	3.98769	4.0042	-1.81777	8.65483e-10	1.18947e-09
FBgn0022942	X	4650015	4658259	+	Cbp80	7.42572	7.38564	7.45022	6.04222	5.91735	5.95939	-1.44728	8.68028e-10	1.1922e-09
FBgn0015278	3L	11774650	11790013	-	Pi3K68D	7.36359	7.45731	7.4181	6.0564	5.9714	6.02781	-1.3943	8.70557e-10	1.19361e-09
FBgn0021875	2R	24133989	24135405	+	Zfrp8	5.59803	5.72061	5.56998	4.00431	3.99643	3.98262	-1.63336	8.70937e-10	1.19361e-09
FBgn0031252	2L	418434	419652	-	CG13690	5.40037	5.35999	5.43884	3.83164	3.84669	3.74518	-1.59193	8.70013e-10	1.19361e-09
FBgn0031317	2L	1170753	1172805	-	Charon	5.25833	5.19089	5.18272	3.51446	3.4094	3.3594	-1.78202	8.71285e-10	1.19361e-09
FBgn0030768	X	16653220	16655015	-	CG9723	5.23132	5.17465	5.17273	3.63237	3.5238	3.58058	-1.61512	8.72415e-10	1.19439e-09
FBgn0000543	3L	2263581	2265857	-	ecd	5.61719	5.54295	5.55384	4.18325	4.14401	4.15084	-1.41118	8.73365e-10	1.19493e-09
FBgn0033761	2R	12651301	12652487	-	CG8778	5.92872	5.9832	5.94563	4.67454	4.64818	4.64514	-1.29685	8.74311e-10	1.19546e-09
FBgn0010220	2R	9087834	9089802	+	Dbp45A	5.95676	6.12352	5.94626	4.1377	4.21347	4.21081	-1.81955	8.77436e-10	1.19615e-09
FBgn0028671	3R	29131193	29137980	+	Vha100-1	7.27889	7.26311	7.2306	5.93116	5.81764	5.84968	-1.39109	8.77126e-10	1.19615e-09
FBgn0032870	2L	20645822	20647381	+	CG2608	5.88196	5.76195	5.82981	4.38111	4.37675	4.36798	-1.44868	8.78043e-10	1.19615e-09
FBgn0034418	2R	19133727	19137169	-	CG15118	6.43888	6.36168	6.41292	5.08156	5.01103	5.01742	-1.36803	8.76259e-10	1.19615e-09
FBgn0034735	2R	22492197	22494295	+	CG4610	5.74998	5.87626	5.68718	3.84337	3.8365	3.93969	-1.89693	8.77673e-10	1.19615e-09
FBgn0038312	3R	15268662	15270532	+	Zip88E	5.21545	5.22283	5.14817	3.62073	3.5207	3.57387	-1.62376	8.78165e-10	1.19615e-09
FBgn0023174	3L	14999951	15001319	+	Prosbeta2	7.81903	7.7504	7.80856	6.22513	6.04416	6.1111	-1.66536	8.80608e-10	1.19643e-09
FBgn0032596	2L	16731180	16732133	-	Prosbeta4	7.51859	7.33011	7.38826	5.74042	5.68012	5.73483	-1.69365	8.79692e-10	1.19643e-09
FBgn0034232	2R	17518223	17519027	+	CG4866	5.69381	5.70122	5.60993	4.12567	4.19042	4.11813	-1.51968	8.80135e-10	1.19643e-09
FBgn0085443	X	10490069	10585422	-	spri	7.05508	6.94216	7.15901	5.27044	5.22003	5.19168	-1.82544	8.80392e-10	1.19643e-09
FBgn0261574	3L	20005301	20024607	+	kug	8.55021	8.63148	8.63476	7.01715	7.1439	7.05627	-1.53333	8.81253e-10	1.19655e-09
FBgn0261550	3R	20309344	20324196	+	CG42668	6.20538	6.27654	6.22383	4.92868	4.88814	4.93316	-1.31908	8.83202e-10	1.19844e-09
FBgn0051635	2L	6632798	6649114	-	CG31635	7.3952	7.43116	7.42984	6.15585	6.20071	6.20689	-1.23102	8.84308e-10	1.19918e-09
FBgn0010411	2R	20263979	20264848	+	RpS18	10.3162	10.409	10.2308	8.66459	8.6289	8.61104	-1.68458	8.90185e-10	1.20407e-09
FBgn0025621	X	793147	797061	+	CG16989	6.00707	6.07889	5.9471	4.46552	4.38428	4.45492	-1.57579	8.90812e-10	1.20407e-09
FBgn0030711	X	15944897	15946249	+	Rrp47	5.82384	5.87402	5.90503	4.45747	4.41199	4.48362	-1.41928	8.91852e-10	1.20407e-09
FBgn0033050	2R	6017739	6020695	+	Pngl	6.43535	6.42788	6.43623	5.14089	5.05071	5.04934	-1.35325	8.89632e-10	1.20407e-09
FBgn0035696	3L	6245933	6256665	-	Best2	5.00162	5.09252	4.97458	3.38237	3.33719	3.3594	-1.66251	8.89955e-10	1.20407e-09
FBgn0036686	3L	17016536	17020270	+	CG7728	7.51771	7.67616	7.5322	5.94802	5.93143	5.86333	-1.66127	8.89623e-10	1.20407e-09
FBgn0036733	3L	17511855	17513912	-	U4-U6-60K	6.44157	6.24988	6.38057	4.56037	4.43508	4.50742	-1.85778	8.91357e-10	1.20407e-09
FBgn0032296	2L	10740782	10743935	-	CG6729	4.86834	4.96876	4.87508	3.21288	3.14914	3.21627	-1.71306	8.93391e-10	1.20539e-09
FBgn0033247	2R	7988462	7991283	+	Nup44A	5.86757	5.78769	5.72869	4.00967	3.85706	3.98322	-1.8452	8.96262e-10	1.20648e-09
FBgn0033378	2R	9110799	9111578	+	tsu	6.51177	6.52838	6.47552	5.00214	4.90703	4.83758	-1.58929	8.96362e-10	1.20648e-09
FBgn0034645	2R	21658078	21658777	+	ND-B12	6.25398	6.30106	6.10781	4.48918	4.47151	4.47264	-1.74049	8.95939e-10	1.20648e-09
FBgn0035236	3L	1569181	1576330	+	CG12004	6.94667	6.86274	6.88162	5.5262	5.44521	5.52639	-1.39741	8.96458e-10	1.20648e-09
FBgn0261065	3R	18661121	18663552	-	Cpsf73	6.22713	6.13638	6.14242	4.70002	4.62699	4.58579	-1.53013	8.97079e-10	1.20656e-09
FBgn0035423	3L	3223341	3224650	+	eIF1	8.93811	8.99807	8.96441	7.55435	7.49621	7.42464	-1.47507	8.98428e-10	1.2071e-09
FBgn0261439	2R	19391863	19395971	-	SdhA	8.04556	8.10653	7.9659	6.49857	6.4194	6.51179	-1.56271	8.98606e-10	1.2071e-09
FBgn0035830	3L	7976406	7977849	+	CG8209	6.15408	6.17906	6.14826	4.6507	4.49351	4.52348	-1.60592	8.99176e-10	1.20711e-09
FBgn0034971	2R	24068757	24073552	+	CG3209	6.47991	6.46581	6.41716	5.13245	5.05725	5.04678	-1.37486	8.99958e-10	1.2074e-09
FBgn0041721	3L	16653769	16654006	+	snRNA:U12:73B	7.49767	7.43163	7.56306	5.60718	5.36923	5.49008	-2.00879	9.01272e-10	1.20841e-09
FBgn0001202	2L	19030844	19033498	-	hook	5.77184	5.74434	5.7799	4.49195	4.4736	4.47327	-1.28629	9.03619e-10	1.21004e-09
FBgn0034223	2R	17465879	17469177	-	Tes	6.13222	6.06305	6.09597	4.72071	4.62324	4.64401	-1.43491	9.03494e-10	1.21004e-09
FBgn0002878	X	13722246	13727113	+	mus101	6.1335	6.01268	6.102	4.60713	4.53576	4.59088	-1.50572	9.04946e-10	1.21061e-09
FBgn0031773	2L	6063562	6065953	-	Fbw5	5.20575	5.17827	5.15689	3.45102	3.40267	3.54834	-1.71456	9.05537e-10	1.21061e-09
FBgn0038471	3R	17040682	17041895	+	CG5220	5.58611	5.56734	5.6364	4.04203	3.99598	4.10997	-1.55073	9.06307e-10	1.21061e-09
FBgn0039450	3R	26717871	26719806	+	CG5484	6.27339	6.15926	6.17711	4.61399	4.49904	4.60874	-1.62972	9.06174e-10	1.21061e-09
FBgn0000404	3L	11826719	11833578	-	CycA	10.1779	10.1029	10.164	8.7909	8.76803	8.73205	-1.3846	9.10382e-10	1.21152e-09
FBgn0036911	3L	19816085	19817967	-	Fibp	5.55855	5.54295	5.52299	4.19611	4.14078	4.13699	-1.38322	9.0967e-10	1.21152e-09
FBgn0038889	3R	21482325	21487444	+	Fancm	6.25915	6.17725	6.30318	4.68947	4.71659	4.61471	-1.57321	9.08803e-10	1.21152e-09
FBgn0051368	3R	11882790	11892382	+	CG31368	6.48152	6.65148	6.56282	4.97893	4.94535	4.90215	-1.62371	9.09982e-10	1.21152e-09
FBgn0261554	2R	21295652	21310411	+	CG42672	7.28984	7.4021	7.26132	5.70191	5.67175	5.77674	-1.60086	9.10095e-10	1.21152e-09
FBgn0266672	3R	5754932	5758997	-	Sec8	6.3401	6.30043	6.42003	4.91318	4.84105	4.88887	-1.47459	9.09276e-10	1.21152e-09
FBgn0052736	X	7011357	7012137	+	CG32736	5.34044	5.44932	5.37022	3.77955	3.68985	3.77747	-1.64038	9.12101e-10	1.21155e-09
FBgn0053172	X	15769664	15772985	+	CG33172	5.98228	6.05124	5.89008	4.38042	4.39177	4.38993	-1.58463	9.10983e-10	1.21155e-09
FBgn0259204	X	7011357	7012137	+	CG42308	5.34044	5.44932	5.37022	3.77955	3.68985	3.77747	-1.64038	9.12101e-10	1.21155e-09
FBgn0034400	2R	18836821	18846619	-	CG15099	7.41144	7.42421	7.49952	6.07244	6.13509	6.08678	-1.34716	9.1448e-10	1.2117e-09
FBgn0035498	3L	4103564	4107116	+	Fit1	6.27292	6.25739	6.31427	4.99855	4.93211	4.93946	-1.32599	9.13554e-10	1.2117e-09
FBgn0035945	3L	8968528	8971752	+	CG5026	6.12168	6.07816	6.15879	4.76103	4.74465	4.79954	-1.35249	9.14478e-10	1.2117e-09
FBgn0039858	3R	31596642	31612664	-	CycG	10.3198	10.2655	10.3059	8.98026	8.92535	8.95916	-1.34176	9.13051e-10	1.2117e-09
FBgn0034646	2R	21658770	21660007	-	Rae1	6.57343	6.62881	6.55789	5.07404	4.9252	5.0349	-1.57611	9.15144e-10	1.21183e-09
FBgn0053052	3L	17427305	17428836	-	CG33052	5.17126	5.13836	5.2189	3.68659	3.62807	3.64448	-1.52637	9.16969e-10	1.21349e-09
FBgn0020235	3R	29747704	29749163	-	ATPsyngamma	7.94562	8.032	7.84582	6.3137	6.24569	6.26328	-1.66718	9.21701e-10	1.21365e-09
FBgn0028387	2L	7412417	7422736	+	chm	6.06081	5.95152	6.13564	4.30412	4.21212	4.20009	-1.8136	9.20742e-10	1.21365e-09
FBgn0037188	3L	22741793	22748614	+	CG7369	6.00903	5.91831	6.04875	4.52167	4.47793	4.48467	-1.49904	9.22191e-10	1.21365e-09
FBgn0037368	3R	5733513	5734702	+	CG1239	5.57673	5.49071	5.63589	3.98295	3.99307	3.99626	-1.57928	9.20466e-10	1.21365e-09
FBgn0037445	3R	6449944	6456676	-	CG9727	7.40615	7.46354	7.47555	6.1894	6.13494	6.13126	-1.29648	9.21819e-10	1.21365e-09
FBgn0039654	3R	29223485	29226276	+	Brd8	6.09354	6.09815	6.05634	4.3953	4.19003	4.24771	-1.80698	9.19859e-10	1.21365e-09
FBgn0047038	3L	10693184	10694108	-	ND-13B	5.50654	5.61225	5.50944	3.95047	3.88531	3.83734	-1.65141	9.20525e-10	1.21365e-09
FBgn0262570	2R	17477565	17486220	-	CG43110	6.04702	5.71812	6.06446	2.79913	2.6576	2.78961	-3.20277	9.1932e-10	1.21365e-09
FBgn0262955	3R	14125791	14130111	+	RpII140	7.37824	7.3128	7.39373	6.0673	6.05819	6.00988	-1.31652	9.21352e-10	1.21365e-09
FBgn0001324	3L	19836614	19844944	+	kto	5.10859	5.1751	5.17237	3.65499	3.62432	3.58215	-1.53318	9.27604e-10	1.21406e-09
FBgn0003483	3R	15837419	15844415	+	spn-E	7.77959	7.78505	7.76914	6.29862	6.16718	6.12837	-1.5797	9.27279e-10	1.21406e-09
FBgn0026749	X	13385914	13387417	-	Yippee	5.23705	5.25879	5.22444	3.80617	3.79577	3.73849	-1.45873	9.2733e-10	1.21406e-09
FBgn0027055	3L	20839096	20841576	-	CSN3	6.55483	6.55005	6.51997	5.23944	5.1373	5.16357	-1.36146	9.2514e-10	1.21406e-09
FBgn0036342	3L	13046977	13048919	+	CG11279	4.93798	5.03021	4.92611	3.20146	3.28878	3.24486	-1.7157	9.26589e-10	1.21406e-09
FBgn0037218	3R	4211783	4227518	+	aux	6.95553	6.90368	7.01194	5.54716	5.48459	5.56659	-1.4248	9.27031e-10	1.21406e-09
FBgn0037758	3R	9797769	9801026	-	CG9467	6.5001	6.3897	6.47101	4.99194	4.88729	4.95092	-1.51097	9.2603e-10	1.21406e-09
FBgn0044511	3R	13381276	13381809	-	mRpS21	5.05123	5.00696	5.09851	3.4554	3.50164	3.44447	-1.58559	9.25214e-10	1.21406e-09
FBgn0261270	2R	14268772	14270658	-	SelD	8.02225	7.86425	8.00484	6.31497	6.20974	6.28855	-1.69219	9.2678e-10	1.21406e-09
FBgn0086444	2L	19123998	19126976	-	l(2)37Cb	5.21497	5.17782	5.16843	3.62229	3.6583	3.55397	-1.5721	9.28237e-10	1.21415e-09
FBgn0045866	3R	25039374	25040443	+	bai	6.80877	6.61768	6.79318	4.92048	4.87326	4.80275	-1.87457	9.29093e-10	1.21453e-09
FBgn0051678	2L	20659132	20675941	-	CG31678	5.57598	5.46535	5.60118	3.97779	3.96048	3.93539	-1.59112	9.30552e-10	1.21569e-09
FBgn0037739	3R	9746167	9747744	-	CG12948	5.72098	5.66066	5.66851	4.21791	4.15306	4.09738	-1.52647	9.33895e-10	1.21932e-09
FBgn0050443	2R	6653217	6655267	+	Opbp	5.57899	5.72402	5.64985	3.98809	3.86539	3.91867	-1.73027	9.34835e-10	1.2198e-09
FBgn0000447	3R	8651391	8652916	-	Dhod	6.44136	6.54602	6.3357	4.54956	4.41901	4.51897	-1.9452	9.36712e-10	1.22002e-09
FBgn0035541	3L	4405127	4406059	-	CG15019	6.93703	7.09222	6.92308	5.02543	5.05318	4.87288	-1.99916	9.36713e-10	1.22002e-09
FBgn0037603	3R	8652821	8653847	+	CG11753	4.22196	4.24999	4.16285	1.22446	1.08277	1.44728	-2.96919	9.36093e-10	1.22002e-09
FBgn0026313	X	17599608	17606879	+	X11L	6.92081	6.88868	6.89904	5.69795	5.65325	5.70382	-1.21766	9.3883e-10	1.22133e-09
FBgn0026879	X	624757	625203	-	CG13364	6.96606	7.07786	6.83813	5.06919	4.99983	5.06152	-1.91664	9.38863e-10	1.22133e-09
FBgn0011604	2R	12636671	12640628	+	Iswi	6.58546	6.60191	6.67629	5.21836	5.1933	5.12023	-1.44489	9.39621e-10	1.22158e-09
FBgn0050290	2R	21691295	21692764	+	Ppcdc	5.34796	5.37032	5.32711	3.96711	3.92995	3.90836	-1.41274	9.40951e-10	1.22182e-09
FBgn0260222	2R	21691295	21692764	+	CG42496	5.34796	5.37032	5.32711	3.96711	3.92995	3.90836	-1.41274	9.40951e-10	1.22182e-09
FBgn0033380	2R	9114274	9116030	+	Phax	5.89681	5.75954	5.77967	4.14557	4.03237	4.12436	-1.71148	9.44414e-10	1.22261e-09
FBgn0037313	3R	5355092	5356748	+	CG1161	5.9556	5.87319	5.95774	4.41205	4.30447	4.40379	-1.55781	9.42536e-10	1.22261e-09
FBgn0037607	3R	8667868	8673702	+	CG8036	9.62591	9.72362	9.52519	7.85135	7.73788	7.8055	-1.82688	9.44265e-10	1.22261e-09
FBgn0261811	X	19830215	19852059	-	pico	8.02129	7.92092	8.02447	6.59838	6.54015	6.593	-1.41132	9.43817e-10	1.22261e-09
FBgn0263144	2R	6214568	6240602	+	bin3	8.25153	8.16175	8.28969	6.81877	6.83214	6.81595	-1.41184	9.43615e-10	1.22261e-09
FBgn0011202	2L	20758144	20768053	+	dia	6.64931	6.5846	6.69025	5.29506	5.28234	5.24281	-1.36858	9.4742e-10	1.22306e-09
FBgn0036666	3L	16842294	16844585	+	TSG101	6.58021	6.61132	6.60377	5.29005	5.23686	5.1786	-1.36352	9.47612e-10	1.22306e-09
FBgn0037435	3R	6346111	6347519	+	CG18048	4.6553	4.65238	4.70821	2.85517	2.9136	2.78552	-1.81891	9.46638e-10	1.22306e-09
FBgn0037491	3R	7248151	7249738	-	CG1227	5.86326	5.74586	5.80299	4.33294	4.37177	4.33032	-1.45744	9.45522e-10	1.22306e-09
FBgn0262512	2R	15679426	15680084	-	Vha14-1	6.3562	6.23669	6.24152	4.74825	4.77815	4.81652	-1.49563	9.4693e-10	1.22306e-09
FBgn0083121	3L	1666288	1667307	-	Uhg7	5.67565	5.86534	5.75907	3.99051	4.02254	3.93754	-1.78279	9.48361e-10	1.22328e-09
FBgn0031822	2L	6490155	6490843	-	Phf5a	5.30133	5.20384	5.18946	3.19781	2.99587	3.17828	-2.11234	9.49424e-10	1.22355e-09
FBgn0036052	3L	9857383	9859889	-	CG10809	5.5097	5.50882	5.50518	4.00819	3.86979	3.91898	-1.578	9.49706e-10	1.22355e-09
FBgn0030246	X	10894747	10899302	-	CG1582	6.32808	6.28539	6.26187	4.71816	4.61744	4.77223	-1.58987	9.50561e-10	1.22391e-09
FBgn0031040	X	19616196	19616825	+	CG14210	6.26009	6.41622	6.19327	4.41475	4.34729	4.40867	-1.899	9.52384e-10	1.22552e-09
FBgn0030554	X	14237988	14240152	+	CG1434	5.24085	5.30966	5.17273	3.61917	3.56624	3.59351	-1.64644	9.53208e-10	1.22584e-09
FBgn0029665	X	3484605	3485378	-	CG14270	5.97601	6.0847	5.97406	4.43239	4.51284	4.43264	-1.55035	9.54359e-10	1.22659e-09
FBgn0020415	2L	16447330	16450508	+	Idgf2	6.03885	5.95337	5.99264	3.48523	3.18211	3.07422	-2.75162	9.5612e-10	1.22803e-09
FBgn0034046	2R	15794000	15855645	+	tun	5.51835	5.47238	5.55577	4.11409	4.08854	4.12084	-1.4098	9.57007e-10	1.22803e-09
FBgn0050373	2R	8164000	8164869	-	CG30373	4.54495	4.59862	4.52004	2.80326	2.74524	2.81994	-1.76621	9.58347e-10	1.22803e-09
FBgn0261380	3R	10782563	10784092	-	mRpL37	5.66152	5.60587	5.66316	4.18351	4.06765	4.11678	-1.52325	9.57506e-10	1.22803e-09
FBgn0262872	2L	7037823	7056010	+	milt	8.15241	8.14882	8.16562	6.89003	6.89326	6.95406	-1.24297	9.58039e-10	1.22803e-09
FBgn0011230	2L	8054322	8071624	-	poe	8.93833	9.04414	9.06228	7.46244	7.54234	7.47881	-1.52029	9.60159e-10	1.22823e-09
FBgn0028480	X	10368052	10383580	+	CG17841	6.56036	6.49153	6.57926	5.25283	5.21371	5.22063	-1.31525	9.61372e-10	1.22823e-09
FBgn0030018	X	8170229	8177185	-	slpr	7.18916	7.17244	7.23146	5.99423	5.9714	5.9912	-1.21216	9.61228e-10	1.22823e-09
FBgn0031604	2L	4444732	4446765	+	Elp3	6.3103	6.3797	6.18672	4.5929	4.55378	4.59419	-1.71012	9.5991e-10	1.22823e-09
FBgn0037680	3R	9335170	9337459	+	pasi2	5.69034	5.65482	5.66036	4.34337	4.34571	4.38024	-1.31174	9.60785e-10	1.22823e-09
FBgn0004921	2R	8901404	8904791	+	Ggamma1	6.97051	7.01591	6.90875	5.62107	5.574	5.55442	-1.38141	9.63177e-10	1.2298e-09
FBgn0011704	2R	11983145	11985393	-	RnrS	8.40697	8.31915	8.38616	7.01711	6.92759	6.9479	-1.40623	9.63815e-10	1.22988e-09
FBgn0002973	2L	9437469	9464184	+	numb	6.62931	6.58221	6.6512	5.31818	5.23402	5.24542	-1.35565	9.65806e-10	1.23022e-09
FBgn0003486	3L	5590083	5592571	-	spo	5.8549	6.12422	5.89378	3.28052	3.4517	3.46892	-2.55372	9.65259e-10	1.23022e-09
FBgn0284227	X	13563823	13590570	+	CG46311	6.39899	6.31882	6.44959	4.76226	4.82881	4.7016	-1.62482	9.65803e-10	1.23022e-09
FBgn0032130	2L	9568890	9573572	+	CG3838	6.19708	6.30521	6.16168	4.69744	4.67869	4.72423	-1.52054	9.66903e-10	1.23089e-09
FBgn0040763	2R	11293776	11294586	-	CG18336	4.84165	5.01052	4.87067	2.95989	2.97789	2.88385	-1.96419	9.68127e-10	1.23108e-09
FBgn0261524	X	13091145	13093986	+	lic	6.5155	6.52696	6.55926	5.2217	5.11875	5.18625	-1.35943	9.68205e-10	1.23108e-09
FBgn0038108	3R	12998089	13008404	+	CG7518	7.10957	7.09474	7.13972	5.7043	5.6161	5.55321	-1.4903	9.70797e-10	1.2322e-09
FBgn0040091	2R	22641786	22643917	-	Ugt58Fa	4.22677	4.24654	4.30097	2.29987	2.17994	2.17072	-2.04754	9.70812e-10	1.2322e-09
FBgn0263133	2L	7220369	7223081	-	mEFG1	6.90785	7.04672	6.80409	5.05081	5.00361	5.00031	-1.90054	9.69794e-10	1.2322e-09
FBgn0036000	3L	9459369	9460799	-	CG3434	5.8521	5.96548	5.76952	4.09599	4.02823	4.01618	-1.81362	9.72423e-10	1.23327e-09
FBgn0041588	3R	29149896	29151794	-	eIF2D	5.67706	5.75802	5.57838	3.97749	3.92784	3.9452	-1.71858	9.72804e-10	1.23327e-09
FBgn0037081	3L	21420388	21433134	-	barc	5.98313	6.06232	6.05439	4.53785	4.54678	4.43438	-1.52717	9.74883e-10	1.23444e-09
FBgn0283469	X	17907692	17911097	+	Vps4	6.95162	6.99102	6.9285	5.5347	5.39053	5.4729	-1.49097	9.74657e-10	1.23444e-09
FBgn0267698	3R	6350896	6361614	+	Pak	6.96405	6.87675	6.94233	5.56781	5.46938	5.53302	-1.40431	9.7797e-10	1.23762e-09
FBgn0261938	2L	1103254	1108373	-	mtRNApol	6.65557	6.84774	6.65965	4.97467	4.95859	4.94757	-1.76037	9.80294e-10	1.23983e-09
FBgn0285937	3R	21266029	21269060	-	Rab1	8.04011	7.90323	7.99717	6.50839	6.4929	6.43348	-1.502	9.81254e-10	1.24031e-09
FBgn0032229	2L	10356795	10358078	+	CG5045	6.20343	6.27421	6.13968	4.63459	4.51206	4.57536	-1.63179	9.82473e-10	1.24054e-09
FBgn0037215	3R	4197206	4204572	+	beta-Man	6.21049	6.28287	6.21673	4.92585	4.86973	4.91719	-1.3328	9.82597e-10	1.24054e-09
FBgn0031066	X	19740537	19744335	-	COX6B	8.30943	8.34462	8.25544	6.69571	6.50641	6.59991	-1.70206	9.8422e-10	1.24113e-09
FBgn0031485	2L	2978411	2979288	-	CG9643	5.30452	5.39428	5.30212	3.37269	3.51354	3.54189	-1.85463	9.84152e-10	1.24113e-09
FBgn0022986	2R	22412556	22415518	-	qkr58E-1	5.82953	5.91071	5.77708	3.83164	3.61562	3.59663	-2.15934	9.87179e-10	1.24254e-09
FBgn0029887	X	6668539	6673973	-	CG3198	5.28898	5.32649	5.35263	3.76341	3.84793	3.76159	-1.5311	9.87774e-10	1.24254e-09
FBgn0031877	2L	6960377	6961653	+	CG10399	4.96986	4.83509	4.84394	3.13374	3.12973	3.15626	-1.73989	9.90807e-10	1.24254e-09
FBgn0032509	2L	13366447	13367410	+	CG6523	7.01272	7.10751	6.88774	5.24122	5.19008	5.22869	-1.782	9.87428e-10	1.24254e-09
FBgn0033190	2R	7535919	7538297	+	CG2137	3.72726	3.59963	3.76798	0.838857	0.894321	0.702236	-2.88436	9.88041e-10	1.24254e-09
FBgn0035518	3L	4255991	4259152	-	CG15011	5.29128	5.18369	5.33289	3.60388	3.62172	3.62286	-1.65519	9.89784e-10	1.24254e-09
FBgn0036958	3L	20233173	20241903	-	CG17233	7.14529	7.08861	7.29024	5.47584	5.49213	5.4678	-1.69669	9.91147e-10	1.24254e-09
FBgn0038344	3R	15486050	15493310	+	obe	6.25891	6.33899	6.25968	4.93308	4.8735	4.852	-1.39961	9.90303e-10	1.24254e-09
FBgn0038828	3R	20816445	20818929	-	CG17270	5.37071	5.31131	5.32163	3.86359	3.86074	3.92271	-1.45184	9.88846e-10	1.24254e-09
FBgn0262734	X	16448665	16454972	+	eIF4H1	7.05373	7.1789	7.24131	5.38128	5.47988	5.39133	-1.74099	9.90024e-10	1.24254e-09
FBgn0004395	3R	23149653	23157862	-	unk	6.36995	6.33677	6.39814	5.12793	5.08429	5.11426	-1.2603	9.93449e-10	1.24267e-09
FBgn0020272	X	21388977	21391533	+	mst	5.51913	5.46275	5.40295	3.89195	3.79011	3.81376	-1.62836	9.93696e-10	1.24267e-09
FBgn0024188	2R	11360706	11361871	+	san	7.02767	6.88245	7.01912	5.4251	5.43569	5.47396	-1.53162	9.94153e-10	1.24267e-09
FBgn0033208	2R	7673721	7674400	-	mRpL52	5.59246	5.49508	5.51623	3.84103	3.77899	3.92178	-1.68847	9.93305e-10	1.24267e-09
FBgn0033814	2R	13231758	13235296	-	CG4670	7.3699	7.26695	7.3156	5.78482	5.6245	5.70896	-1.61113	9.94024e-10	1.24267e-09
FBgn0004391	X	15455544	15462441	-	shtd	7.09847	6.98391	7.05881	5.61218	5.51514	5.59502	-1.47283	9.96676e-10	1.2451e-09
FBgn0025781	3R	23281201	23284123	+	Cdc16	6.07234	5.96049	6.12956	4.38731	4.32096	4.28007	-1.7268	9.98532e-10	1.24626e-09
FBgn0031830	2L	6557800	6559308	+	COX5B	7.02077	7.09845	6.99796	5.49222	5.38321	5.33038	-1.63705	9.98769e-10	1.24626e-09
FBgn0026089	X	1876294	1877270	-	CG14817	5.84431	5.69395	5.84202	4.04087	3.92362	4.01938	-1.80232	1.00211e-09	1.2497e-09
FBgn0014028	2R	6807626	6809172	+	SdhB	6.85684	6.86386	6.80004	5.28784	5.10618	5.20156	-1.64202	1.0041e-09	1.25145e-09
FBgn0038948	3R	22360782	22362371	-	PSR	6.83827	6.84973	6.71984	5.14685	5.04856	5.18638	-1.67499	1.00535e-09	1.25229e-09
FBgn0030263	X	11090210	11092098	+	CG2076	6.61893	6.47542	6.5733	5.02145	4.91449	4.94436	-1.59628	1.0081e-09	1.25463e-09
FBgn0261553	3L	11214505	11230745	+	CG42671	5.48504	5.52634	5.5678	3.9016	3.95842	4.0217	-1.56792	1.00841e-09	1.25463e-09
FBgn0030336	X	11808506	11816551	-	CG1578	7.28236	7.21331	7.29305	5.95669	5.89393	5.87244	-1.35518	1.0091e-09	1.25476e-09
FBgn0037024	3L	20798645	20800081	+	tzn	6.96563	6.92311	6.84354	5.39273	5.25778	5.32028	-1.58664	1.00974e-09	1.25484e-09
FBgn0035206	3L	1311719	1313377	-	CG9186	6.78616	6.51823	6.79423	4.4152	4.32221	4.39531	-2.32418	1.01109e-09	1.25579e-09
FBgn0029525	X	482777	487581	-	CG18273	7.44513	7.63125	7.40062	5.6299	5.58392	5.55712	-1.90218	1.01174e-09	1.25586e-09
FBgn0024994	X	2701124	2703852	-	Csat	6.15055	5.92776	6.15861	3.96035	3.84123	3.94214	-2.16856	1.01296e-09	1.25592e-09
FBgn0032883	2L	20754579	20757985	-	Rhau	5.65369	5.56111	5.67484	4.15286	4.10623	4.14898	-1.49612	1.0129e-09	1.25592e-09
FBgn0000562	2R	23734904	23746829	-	egl	6.88249	6.92998	6.93928	5.69868	5.6923	5.65176	-1.23674	1.01427e-09	1.25681e-09
FBgn0025626	X	2062313	2065142	-	CG4281	6.47971	6.54708	6.55501	5.23028	5.1579	5.19733	-1.33326	1.01563e-09	1.25774e-09
FBgn0036843	3L	19063165	19066151	+	Sfxn2	5.0458	4.80376	5.01109	2.54946	2.60878	2.65704	-2.34915	1.01619e-09	1.25774e-09
FBgn0050122	2R	18632328	18639270	-	CG30122	7.14287	7.16789	7.26762	5.69101	5.74155	5.64368	-1.50123	1.01861e-09	1.26001e-09
FBgn0023167	2R	12168731	12170003	+	SmD3	5.6494	5.6806	5.65087	4.01975	3.92197	4.08772	-1.65348	1.02272e-09	1.26435e-09
FBgn0036754	3L	17802490	17804715	-	CG5589	5.82669	6.00275	5.882	4.24672	4.1767	4.16797	-1.70772	1.02515e-09	1.26591e-09
FBgn0266369	2L	20919094	20922876	-	Mtp	6.19463	6.03334	6.1499	4.57913	4.53391	4.54623	-1.5732	1.02502e-09	1.26591e-09
FBgn0013987	X	5759908	5764203	-	MAPk-Ak2	7.15452	7.12111	7.17242	5.88398	5.79484	5.86285	-1.30204	1.03109e-09	1.26628e-09
FBgn0023477	2R	23940410	23942114	+	Taldo	7.52816	7.48107	7.49222	5.98662	5.80552	5.85367	-1.61825	1.02912e-09	1.26628e-09
FBgn0031018	X	19475063	19476055	+	CG12200	4.36047	4.06072	4.27719	-1.55447	-1.98175	-1.98309	-6.08395	1.02791e-09	1.26628e-09
FBgn0031540	2L	3467342	3470004	-	Pif1	5.9299	5.78472	5.96685	4.2143	4.19879	4.18593	-1.69593	1.03215e-09	1.26628e-09
FBgn0033465	2R	9910893	9913488	+	Etf-QO	6.35093	6.24319	6.2907	4.85509	4.80721	4.74597	-1.49157	1.02712e-09	1.26628e-09
FBgn0034371	2R	18640862	18658222	-	SP2637	5.27141	5.13976	5.17416	3.44795	3.51354	3.54027	-1.69143	1.02925e-09	1.26628e-09
FBgn0035401	3L	3143808	3145284	+	CG1291	5.03871	5.12996	4.98929	3.31704	3.21587	3.26508	-1.78678	1.03255e-09	1.26628e-09
FBgn0035688	3L	6164916	6173880	-	CG10289	7.96423	8.02817	8.05101	6.57926	6.52126	6.44418	-1.49935	1.02861e-09	1.26628e-09
FBgn0037574	3R	8314784	8316543	-	Coq2	5.56045	5.49726	5.60782	4.05189	3.96323	4.01152	-1.5499	1.03165e-09	1.26628e-09
FBgn0037807	3R	10307806	10311613	-	CG6293	7.96466	7.92315	7.92486	6.10239	6.13205	6.30574	-1.75734	1.03208e-09	1.26628e-09
FBgn0039350	3R	25637843	25651874	+	jigr1	7.7566	7.7022	7.81695	6.38934	6.41932	6.42277	-1.34797	1.02912e-09	1.26628e-09
FBgn0062413	X	6661647	6668258	+	Ctr1A	5.75198	5.72309	5.7681	4.46682	4.42101	4.44825	-1.30361	1.03188e-09	1.26628e-09
FBgn0039882	3R	31806867	31810186	-	CG11576	5.98313	5.97098	5.87717	4.36678	4.36088	4.45578	-1.54773	1.0336e-09	1.26684e-09
FBgn0036405	3L	14051206	14052469	+	CG6833	5.27234	5.30676	5.41784	3.62423	3.51354	3.55797	-1.77422	1.03421e-09	1.26686e-09
FBgn0027360	2R	21690215	21691139	-	Tim10	8.06562	8.1862	8.0984	6.54452	6.39463	6.49601	-1.63777	1.03617e-09	1.26715e-09
FBgn0032720	2L	18858028	18859248	-	mRpL13	5.64043	5.61359	5.51228	3.8048	3.65689	3.79114	-1.83841	1.03682e-09	1.26715e-09
FBgn0260223	2R	21690215	21691139	-	CG42497	8.06562	8.1862	8.0984	6.54452	6.39463	6.49601	-1.63777	1.03617e-09	1.26715e-09
FBgn0264892	2L	13284927	13286538	+	CR44083	5.46769	5.3974	5.44774	3.93864	4.01197	3.93846	-1.47266	1.03639e-09	1.26715e-09
FBgn0033265	2R	8124981	8127242	-	coil	5.77939	5.70436	5.79975	4.26403	4.29215	4.19573	-1.5103	1.04054e-09	1.27026e-09
FBgn0034914	2R	23845001	23847024	+	CG5554	7.71897	7.60893	7.72183	6.15411	6.01603	6.05781	-1.60685	1.04042e-09	1.27026e-09
FBgn0025864	X	8592031	8602036	+	Crag	7.21442	7.15507	7.21434	5.98881	5.97475	5.99046	-1.20991	1.04162e-09	1.27085e-09
FBgn0050499	2R	7564434	7565751	-	CG30499	6.61288	6.53935	6.47929	4.82481	4.72888	4.89378	-1.72789	1.04259e-09	1.2713e-09
FBgn0010501	2R	23551313	23553547	+	Dcp-1	6.28909	6.32107	6.24817	4.98998	4.96248	4.91782	-1.32847	1.04391e-09	1.27147e-09
FBgn0037478	3R	7144724	7151270	+	CG2656	4.49164	4.50936	4.41799	2.7038	2.63426	2.67115	-1.80218	1.04444e-09	1.27147e-09
FBgn0037660	3R	9063132	9065078	-	beag	5.34177	5.28843	5.28334	3.83265	3.7968	3.73461	-1.51471	1.0445e-09	1.27147e-09
FBgn0024314	2L	1167172	1170365	-	Plap	7.11178	6.98314	7.10148	5.50177	5.38415	5.3769	-1.64469	1.04693e-09	1.27153e-09
FBgn0027375	3L	14628160	14632077	-	RecQ5	5.58274	5.62159	5.67762	4.01975	4.05955	3.92736	-1.62551	1.04666e-09	1.27153e-09
FBgn0031321	2L	1184065	1185698	+	Tgt	4.55033	4.65368	4.50362	2.44773	2.27725	2.39408	-2.19991	1.04602e-09	1.27153e-09
FBgn0036136	3L	11121966	11123216	-	Ufd1-like	6.09512	6.00403	6.00134	4.43239	4.30302	4.27472	-1.69634	1.04609e-09	1.27153e-09
FBgn0015279	3R	20628972	20634732	-	Pi3K92E	6.71406	6.73152	6.68297	5.53056	5.51069	5.5027	-1.19449	1.04845e-09	1.27266e-09
FBgn0027378	3R	15276440	15278109	-	MRG15	5.89802	5.85093	5.85391	4.40075	4.2876	4.40156	-1.50562	1.04982e-09	1.2736e-09
FBgn0038043	3R	12422768	12423606	+	CG17202	7.57376	7.55079	7.54484	6.0998	5.92676	5.98251	-1.55309	1.05067e-09	1.27391e-09
FBgn0086660	3L	5764258	5764394	-	snoRNA:Psi28S-1837a	4.18688	4.36178	4.42221	1.52844	1.44664	1.28285	-2.9116	1.05156e-09	1.27426e-09
FBgn0020018	3R	24660197	24661851	-	Ppox	5.26629	5.36556	5.29161	3.81709	3.81666	3.85176	-1.47981	1.05464e-09	1.27728e-09
FBgn0030465	X	13285707	13287741	+	CG15743	5.17624	5.15409	5.05721	3.43826	3.32693	3.39251	-1.74229	1.05628e-09	1.27823e-09
FBgn0030607	X	15067007	15069091	+	dob	5.58574	5.74647	5.61943	3.58404	3.60921	3.76333	-1.99991	1.05663e-09	1.27823e-09
FBgn0029117	3L	6958346	6959586	+	Surf1	5.12722	5.11586	5.12096	3.55742	3.64526	3.63617	-1.50663	1.05734e-09	1.27837e-09
FBgn0031043	X	19621451	19623074	-	Naa20A	6.66001	6.6255	6.6162	5.32489	5.21994	5.22592	-1.37684	1.05985e-09	1.28069e-09
FBgn0030582	X	14832647	14836262	+	CG14411	6.89221	6.84389	6.91903	5.61609	5.57647	5.63575	-1.27588	1.0605e-09	1.28075e-09
FBgn0086687	3R	12439600	12447616	+	Desat1	9.3223	9.20535	9.25743	7.81598	7.80175	7.8672	-1.43334	1.06149e-09	1.28122e-09
FBgn0003204	X	10744502	10749097	+	ras	8.35063	8.44732	8.27421	6.60193	6.43143	6.48738	-1.8504	1.06313e-09	1.28248e-09
FBgn0036451	3L	14789935	14801089	+	CG9425	6.98533	6.92864	7.10889	5.35728	5.37851	5.29279	-1.66542	1.06413e-09	1.28297e-09
FBgn0025628	X	2066435	2073483	-	CG4199	6.46026	6.40389	6.39092	5.04182	4.92989	4.94054	-1.44735	1.06488e-09	1.28315e-09
FBgn0030529	X	13812971	13822307	-	Clic	6.86719	6.80735	6.85207	5.61844	5.55472	5.56639	-1.26232	1.06677e-09	1.2847e-09
FBgn0024222	3R	16046347	16049421	-	IKKbeta	5.58648	5.54961	5.56125	4.26976	4.22094	4.23577	-1.32384	1.0701e-09	1.28798e-09
FBgn0020306	2R	21323430	21341847	+	dom	9.32437	9.48221	9.46839	7.73628	7.81572	7.74166	-1.66031	1.07292e-09	1.29065e-09
FBgn0032393	2L	11999654	12001244	+	CG12264	5.83458	5.77906	5.75309	4.20939	4.05806	4.16666	-1.64538	1.07559e-09	1.29313e-09
FBgn0001098	3R	23935958	23943101	-	Gdh	8.37399	8.34724	8.28373	6.63981	6.4619	6.64064	-1.75372	1.07982e-09	1.29388e-09
FBgn0026160	3L	10857889	10876496	+	tna	4.11612	4.07731	4.21595	1.94907	2.00278	2.04285	-2.14305	1.07983e-09	1.29388e-09
FBgn0033195	2R	7587773	7590109	-	CG1360	4.98185	5.0282	5.02305	3.52698	3.44615	3.46039	-1.53605	1.07693e-09	1.29388e-09
FBgn0038499	3R	17374833	17391337	-	Brf	5.10703	5.07221	5.05915	3.52532	3.49723	3.41078	-1.59941	1.07843e-09	1.29388e-09
FBgn0066303	X	19744431	19745898	+	CG33932	6.5757	6.64249	6.49941	4.96841	4.85994	4.97762	-1.63713	1.07959e-09	1.29388e-09
FBgn0066304	X	19744431	19745898	+	Rpp20	6.5757	6.64249	6.49941	4.96841	4.85994	4.97762	-1.63713	1.07959e-09	1.29388e-09
FBgn0039182	3R	24328455	24333316	-	CG5728	8.23601	8.4446	8.23062	6.42814	6.43006	6.36121	-1.8977	1.08049e-09	1.29394e-09
FBgn0028538	2L	13793521	13799674	+	Sec71	6.23836	6.37122	6.27577	4.75181	4.62728	4.68156	-1.60962	1.08186e-09	1.29411e-09
FBgn0038504	3R	17395199	17402515	-	Sur-8	5.88013	5.84496	5.89052	4.59111	4.56044	4.6099	-1.28577	1.08244e-09	1.29411e-09
FBgn0039045	3R	23054410	23058958	-	CG17119	4.17698	4.05974	4.20408	1.97124	1.8421	1.86555	-2.26092	1.0819e-09	1.29411e-09
FBgn0036317	3L	12844254	12850117	-	CG10948	5.28668	5.28045	5.38823	3.72443	3.67626	3.61941	-1.64855	1.08368e-09	1.29414e-09
FBgn0052380	3L	7374050	7381474	-	SMSr	6.27687	6.29627	6.28756	4.92931	4.88174	4.99145	-1.35357	1.08308e-09	1.29414e-09
FBgn0037622	3R	8732091	8735837	+	CG8202	5.16777	5.16737	5.17809	3.81607	3.81083	3.8191	-1.35631	1.08518e-09	1.29521e-09
FBgn0030286	X	11325385	11334071	+	CG1657	6.74973	6.89751	6.81354	5.36928	5.31655	5.30106	-1.49173	1.0883e-09	1.29605e-09
FBgn0032724	2L	18948884	18950973	+	CG10428	5.86542	5.69775	5.88965	4.03941	3.99397	3.96192	-1.82104	1.08767e-09	1.29605e-09
FBgn0035630	3L	5761963	5765702	-	CG10576	9.77752	9.86801	9.73634	8.24328	8.12495	8.14239	-1.62367	1.08783e-09	1.29605e-09
FBgn0261789	3R	6345000	6345911	-	SmD2	6.49911	6.6397	6.53621	5.06691	5.04856	4.98314	-1.52541	1.0871e-09	1.29605e-09
FBgn0034705	2R	22177419	22182879	-	CG11170	3.63049	3.54032	3.60025	1.27879	1.21452	1.17646	-2.36772	1.0924e-09	1.29757e-09
FBgn0035335	3L	2372844	2373704	-	mRpL23	5.97316	5.81646	5.90525	4.20679	4.14744	4.06201	-1.75871	1.09224e-09	1.29757e-09
FBgn0086532	2R	13168498	13170744	+	Spt-I	5.93196	5.82689	5.82981	4.46725	4.44296	4.44739	-1.40873	1.09193e-09	1.29757e-09
FBgn0260779	3R	19026174	19028857	-	GatA	4.97501	4.97554	4.79638	2.91929	2.91455	2.94199	-1.98373	1.09261e-09	1.29757e-09
FBgn0284254	2R	15682719	15687415	+	Ranbp11	5.91866	5.78293	5.86393	4.33721	4.28175	4.35515	-1.53115	1.09192e-09	1.29757e-09
FBgn0032346	2L	11122574	11123567	-	Csl4	5.53278	5.66422	5.52187	3.82218	3.73925	3.86119	-1.76699	1.0969e-09	1.3014e-09
FBgn0033569	2R	10894459	10897222	+	CG12942	6.24903	6.10959	6.23451	4.6689	4.64163	4.58657	-1.56549	1.09705e-09	1.3014e-09
FBgn0011771	3L	22284354	22288195	-	Hem	6.8678	6.77136	6.86996	5.36451	5.24946	5.23957	-1.55229	1.0988e-09	1.30209e-09
FBgn0026143	X	1028291	1030556	-	CDC45L	6.38142	6.27104	6.35413	4.8204	4.77347	4.88632	-1.50964	1.09884e-09	1.30209e-09
FBgn0010340	3R	14124163	14125548	-	140up	5.47578	5.43424	5.38668	4.04	4.02538	4.03383	-1.39696	1.10082e-09	1.30299e-09
FBgn0036853	3L	19253290	19255061	-	mRpL21	5.33866	5.35519	5.21682	3.57683	3.48168	3.57071	-1.75925	1.10052e-09	1.30299e-09
FBgn0086712	2R	11616869	11619023	-	Egm	6.01682	6.16132	5.97714	4.33342	4.28978	4.23677	-1.76356	1.10215e-09	1.30384e-09
FBgn0001120	3L	14802380	14803360	-	gnu	8.20809	8.18951	8.1324	6.91376	6.87452	6.9256	-1.2721	1.10649e-09	1.3064e-09
FBgn0025463	X	13157445	13159508	-	Bap60	7.23854	7.16595	7.20518	5.81603	5.67915	5.75772	-1.452	1.10598e-09	1.3064e-09
FBgn0026428	X	15333310	15340360	+	HDAC6	6.64967	6.5455	6.60696	5.24766	5.20107	5.26906	-1.36145	1.10675e-09	1.3064e-09
FBgn0037688	3R	9402564	9404269	-	CG9356	5.88774	5.86534	5.88397	4.49493	4.37331	4.45105	-1.44106	1.10542e-09	1.3064e-09
FBgn0037543	3R	8030411	8032145	+	CG10903	5.45709	5.5811	5.3873	3.56796	3.44615	3.55116	-1.95402	1.10767e-09	1.30676e-09
FBgn0260635	3L	16038410	16051034	-	Diap1	7.53593	7.49576	7.51373	6.17495	6.14867	6.04923	-1.39095	1.11076e-09	1.30969e-09
FBgn0030813	X	17078836	17081237	+	CG4949	6.05677	5.98191	6.01818	4.75412	4.73317	4.72298	-1.28182	1.11236e-09	1.31013e-09
FBgn0285910	X	3880748	3882967	+	VhaAC39-1	7.88101	7.82577	7.79461	6.45635	6.37088	6.47356	-1.39997	1.1118e-09	1.31013e-09
FBgn0031115	X	20427411	20429673	-	CG11710	5.68686	5.61325	5.61337	4.17425	4.10271	4.05693	-1.52538	1.11403e-09	1.31037e-09
FBgn0031842	2L	6649388	6654574	+	Tango1	7.46814	7.31239	7.5138	5.7371	5.71364	5.67018	-1.72443	1.11345e-09	1.31037e-09
FBgn0033392	2R	9204410	9207124	-	CG8027	5.86357	5.7379	5.80415	4.3598	4.30122	4.33779	-1.4691	1.11441e-09	1.31037e-09
FBgn0017457	2L	292959	294681	-	U2af38	6.85901	6.71321	6.77702	5.34567	5.29556	5.34029	-1.45556	1.11554e-09	1.3108e-09
FBgn0037203	3L	22881045	22893821	+	slif	7.31815	7.2582	7.22526	5.9474	5.90628	5.97781	-1.32299	1.11675e-09	1.3108e-09
FBgn0037336	3R	5539510	5547775	-	CG2519	6.82613	6.82016	6.91839	5.54429	5.55677	5.53748	-1.30951	1.11681e-09	1.3108e-09
FBgn0266635	2R	13168500	13170745	-	CR45142	5.9349	5.82891	5.83117	4.46942	4.4446	4.44955	-1.40883	1.11722e-09	1.3108e-09
FBgn0045842	2L	15257267	15264692	-	yuri	4.32057	4.29825	4.34994	2.51718	2.51089	2.42246	-1.83931	1.11786e-09	1.31084e-09
FBgn0015805	3L	4626734	4629467	+	HDAC1	7.03714	7.0192	7.11039	5.64636	5.51763	5.56231	-1.48059	1.1193e-09	1.31108e-09
FBgn0041585	2R	17843442	17860582	+	olf186-F	6.4287	6.2516	6.45077	4.63343	4.64291	4.64099	-1.7388	1.11911e-09	1.31108e-09
FBgn0015399	2L	12817000	12822787	-	kek1	4.62577	4.70043	4.74673	2.87294	2.9431	2.94993	-1.77188	1.12155e-09	1.31163e-09
FBgn0020370	2R	13152885	13159141	-	TppII	8.87178	8.80502	8.82744	7.23613	7.04291	7.08191	-1.71389	1.1214e-09	1.31163e-09
FBgn0031664	2L	4979513	4981592	-	CG8892	5.37721	5.24157	5.27735	3.69624	3.61009	3.64598	-1.64764	1.1216e-09	1.31163e-09
FBgn0038893	3R	21661186	21662972	-	Archease	5.17822	5.29471	5.12726	3.19886	3.2789	3.3414	-1.92354	1.12229e-09	1.31172e-09
FBgn0011836	3L	9884411	9888683	-	Taf2	6.01626	6.08566	6.06716	4.80369	4.77646	4.79208	-1.26662	1.12367e-09	1.3119e-09
FBgn0083953	3R	9399570	9400053	-	CG34117	5.21787	5.19671	5.32066	3.63121	3.60454	3.54472	-1.65495	1.12347e-09	1.3119e-09
FBgn0030891	X	18085761	18088418	+	Ada3	5.79953	5.76497	5.77354	4.35629	4.23917	4.23327	-1.50388	1.12514e-09	1.3129e-09
FBgn0038950	3R	22364573	22365983	-	CG5382	5.63646	5.53025	5.61258	3.78304	3.63984	3.82044	-1.85007	1.12677e-09	1.31409e-09
FBgn0035374	3L	2780899	2782105	+	mRpS35	5.96628	6.06476	5.87937	4.26951	4.32435	4.28901	-1.6725	1.12837e-09	1.31524e-09
FBgn0004648	X	496446	509072	+	svr	7.3847	7.35664	7.40817	6.20514	6.21219	6.17616	-1.18543	1.13349e-09	1.31628e-09
FBgn0010591	2R	17088441	17091958	-	Sply	6.38185	6.28833	6.36592	4.77632	4.68522	4.83313	-1.58201	1.13251e-09	1.31628e-09
FBgn0026761	2R	6633647	6636262	-	Trap1	7.24814	7.3767	7.2312	5.69175	5.55919	5.59307	-1.67068	1.13568e-09	1.31628e-09
FBgn0028991	2R	13176553	13190086	-	seq	5.63899	5.61258	5.68592	4.09347	4.16363	4.20597	-1.49255	1.138e-09	1.31628e-09
FBgn0030499	X	13605681	13609529	+	CG11178	5.89922	5.68888	5.86747	3.95356	3.97347	4.00126	-1.84292	1.13828e-09	1.31628e-09
FBgn0031171	X	21307586	21317522	-	CG1801	5.63284	5.72619	5.63874	4.26976	4.25978	4.28804	-1.39328	1.13266e-09	1.31628e-09
FBgn0036537	3L	15833795	15835388	-	CG18081	7.61705	7.77491	7.63449	6.12103	6.08773	6.03867	-1.59313	1.13893e-09	1.31628e-09
FBgn0036697	3L	17049512	17055454	+	rogdi	6.51511	6.3899	6.45003	5.00125	5.04057	5.06715	-1.4147	1.13781e-09	1.31628e-09
FBgn0037279	3R	4811444	4816025	+	CG1129	5.87433	5.87932	5.86769	4.55324	4.48526	4.44609	-1.37905	1.13483e-09	1.31628e-09
FBgn0038038	3R	12406532	12408107	+	CG5167	5.52187	5.55868	5.48398	4.0058	3.90661	3.8712	-1.59324	1.13015e-09	1.31628e-09
FBgn0039337	3R	25477003	25477745	+	MED28	5.22317	5.24675	5.22098	3.78373	3.84842	3.8304	-1.40794	1.13068e-09	1.31628e-09
FBgn0040271	3R	16310542	16339575	-	Sulf1	6.15836	6.217	6.20119	4.84546	4.84353	4.91766	-1.32424	1.13779e-09	1.31628e-09
FBgn0040752	2R	14060456	14140902	-	Prosap	7.13804	7.15748	7.30404	5.54777	5.62117	5.54809	-1.62805	1.13406e-09	1.31628e-09
FBgn0052022	3L	8720280	8721272	-	CG32022	4.91732	4.90347	4.85112	3.29914	3.34212	3.36535	-1.55206	1.13864e-09	1.31628e-09
FBgn0264492	3L	23097072	23103460	+	CkIIalpha	8.94356	8.9366	8.96387	7.6574	7.60623	7.54531	-1.34491	1.1391e-09	1.31628e-09
FBgn0266449	2L	6070990	6073961	+	Kr-h2	6.51137	6.36009	6.49527	4.86368	4.75234	4.80645	-1.64934	1.13721e-09	1.31628e-09
FBgn0035523	3L	4277962	4281585	+	Ctl1	5.48383	5.52243	5.49634	4.18298	4.21366	4.188	-1.30547	1.14116e-09	1.31795e-09
FBgn0051855	2L	13369204	13370329	+	CG31855	5.878	5.80596	5.92239	4.33532	4.20731	4.25858	-1.60511	1.14436e-09	1.32093e-09
FBgn0034176	2R	17000244	17001941	-	ste24a	6.89659	6.83459	6.83689	5.45818	5.41045	5.31993	-1.45939	1.14936e-09	1.32598e-09
FBgn0039125	3R	23924399	23926436	+	Ndc1	5.6569	5.61124	5.60993	4.10019	3.99263	4.12382	-1.55558	1.15107e-09	1.32695e-09
FBgn0263351	3R	22462455	22464603	+	AP-2mu	7.2383	7.07227	7.11356	5.58578	5.50348	5.50239	-1.61039	1.15143e-09	1.32695e-09
FBgn0031298	2L	1080911	1085380	+	Atg4a	5.39184	5.41325	5.46802	3.97596	3.8783	3.93076	-1.5003	1.15342e-09	1.32853e-09
FBgn0035032	2R	24599088	24599821	-	ATPsynF	8.28343	8.32851	8.26613	6.77569	6.59098	6.66942	-1.61345	1.15484e-09	1.32944e-09
FBgn0034313	2R	18175255	18180197	-	CG5726	7.72128	7.63018	7.76058	6.32031	6.3237	6.33858	-1.37629	1.15593e-09	1.32999e-09
FBgn0013997	3L	12146519	12156990	+	Nrx-IV	6.21073	6.18718	6.20277	5.02646	5.02675	5.01218	-1.17832	1.15733e-09	1.33088e-09
FBgn0038400	3R	16144401	16146855	-	CG5903	7.43551	7.4157	7.37486	6.07805	5.95805	6.04439	-1.38149	1.15872e-09	1.33177e-09
FBgn0260397	3L	20226381	20230250	+	Su(var)3-3	6.15156	6.03034	6.15553	4.61341	4.55953	4.51897	-1.54934	1.161e-09	1.33367e-09
FBgn0003210	X	4535635	4540626	-	rb	7.12818	6.99667	7.11664	5.65513	5.64473	5.60105	-1.44686	1.16381e-09	1.33547e-09
FBgn0284442	X	5323855	5326738	+	Mcm3	6.04076	5.94089	6.02097	4.55508	4.45113	4.52614	-1.49163	1.16366e-09	1.33547e-09
FBgn0005617	2L	18683720	18688800	-	msl-1	7.87337	7.83233	7.94796	6.52628	6.45408	6.45447	-1.40582	1.16481e-09	1.33589e-09
FBgn0025832	2R	16854025	16855464	-	Fen1	5.22509	5.19805	5.15761	3.44267	3.266	3.40412	-1.82616	1.1668e-09	1.33747e-09
FBgn0029763	X	5421533	5427219	+	Usp16-45	7.92544	7.78691	7.92837	6.33499	6.22664	6.26321	-1.60484	1.17243e-09	1.34319e-09
FBgn0030672	X	15705806	15710539	-	CG9281	9.47849	9.5137	9.49569	8.1265	8.01903	7.99427	-1.44899	1.1777e-09	1.34635e-09
FBgn0031717	2L	5547086	5549614	+	Oscillin	3.99177	4.00467	3.90363	1.81522	1.82309	1.71448	-2.17517	1.17712e-09	1.34635e-09
FBgn0085370	2L	18532025	18590342	-	Pde11	7.19849	7.13306	7.24165	5.87748	5.8971	5.90385	-1.29845	1.17678e-09	1.34635e-09
FBgn0263987	X	5412386	5420867	-	spoon	9.24626	9.35995	9.29879	7.83855	7.78218	7.71752	-1.52211	1.17608e-09	1.34635e-09
FBgn0020278	3R	22619968	22639387	-	loco	6.06993	5.93929	6.08478	4.46747	4.37658	4.42543	-1.6104	1.17835e-09	1.34637e-09
FBgn0004050	X	2447769	2450550	+	z	6.2838	6.17181	6.29465	4.8334	4.77477	4.797	-1.4495	1.17988e-09	1.34658e-09
FBgn0036763	3L	17849727	17852453	+	TrpRS-m	6.06913	5.93956	6.02454	4.43261	4.30753	4.40978	-1.62952	1.18042e-09	1.34658e-09
FBgn0260934	2R	19456170	19485686	+	par-1	8.60624	8.53204	8.65743	7.2332	7.20577	7.18705	-1.3895	1.17983e-09	1.34658e-09
FBgn0024177	3L	6604366	6606032	-	zpg	7.6589	7.68088	7.58731	6.21045	6.2191	6.30508	-1.39748	1.18491e-09	1.34996e-09
FBgn0034564	2R	20977056	20977600	+	CG9344	5.36025	5.47643	5.40966	3.97017	3.96482	3.97515	-1.44623	1.18448e-09	1.34996e-09
FBgn0052343	3L	324985	327992	-	Atac3	4.99993	4.89744	4.89909	3.32232	3.24397	3.27922	-1.64951	1.18527e-09	1.34996e-09
FBgn0036254	3L	12133771	12136706	-	CG5645	6.36908	6.45428	6.45564	4.68035	4.75167	4.55126	-1.76445	1.1861e-09	1.35019e-09
FBgn0039508	3R	27283780	27287448	+	CG3368	6.4779	6.56933	6.47305	5.17776	5.13892	5.10895	-1.36458	1.18712e-09	1.35063e-09
FBgn0031772	2L	6062989	6063671	+	CG13994	5.23419	5.28592	5.32421	3.71351	3.63124	3.74096	-1.59169	1.19263e-09	1.35618e-09
FBgn0015527	X	21346503	21349843	-	peng	8.22067	8.38547	8.17994	6.53406	6.47582	6.44769	-1.77646	1.19387e-09	1.35647e-09
FBgn0260862	3L	691486	692919	-	Vti1a	5.73555	5.62624	5.76311	4.07368	3.97642	3.93908	-1.71427	1.19415e-09	1.35647e-09
FBgn0028325	X	4702284	4705265	+	l(1)G0334	8.62169	8.67048	8.57369	7.20515	7.12534	7.0748	-1.48705	1.19695e-09	1.3582e-09
FBgn0033005	2R	5090581	5095090	+	CG3107	8.27591	8.20086	8.31323	6.87047	6.91775	6.84327	-1.38623	1.19667e-09	1.3582e-09
FBgn0029594	X	1880282	1881432	+	CG14806	5.43898	5.40167	5.43197	3.9427	3.83999	3.80536	-1.56272	1.20068e-09	1.35955e-09
FBgn0037200	3L	22872200	22873702	+	CG11109	5.31719	5.19134	5.35988	3.58484	3.51261	3.52112	-1.75385	1.19985e-09	1.35955e-09
FBgn0040234	X	9319359	9324458	+	c12.2	5.64618	5.79331	5.60384	3.93676	3.8627	3.91274	-1.77655	1.1991e-09	1.35955e-09
FBgn0283477	3R	16338943	16341988	-	SF2	8.18938	8.1363	8.21584	6.71713	6.58609	6.56408	-1.55759	1.2006e-09	1.35955e-09
FBgn0033673	2R	11989131	11992350	+	CG8298	5.66613	5.53803	5.69193	4.04929	4.01726	3.99064	-1.61475	1.20433e-09	1.36297e-09
FBgn0025109	2L	2988116	2990075	+	Bem46	5.40546	5.29596	5.35326	3.90864	3.91939	3.89703	-1.44195	1.21132e-09	1.36726e-09
FBgn0032848	2L	20093972	20096253	+	nesd	5.4689	5.27326	5.39714	3.65194	3.63124	3.62896	-1.74195	1.21035e-09	1.36726e-09
FBgn0035519	3L	4259430	4261643	+	CG1309	6.02484	5.90907	6.02791	4.46963	4.35915	4.41531	-1.57474	1.21073e-09	1.36726e-09
FBgn0035632	3L	5767017	5768794	-	Ppat-Dpck	6.40811	6.32066	6.26489	4.7566	4.68964	4.80258	-1.58068	1.21064e-09	1.36726e-09
FBgn0040068	X	19261820	19273280	+	Vav	6.1222	6.15029	6.12439	4.95317	4.94605	4.92899	-1.18944	1.21037e-09	1.36726e-09
FBgn0039406	3R	26058420	26059267	-	RpL34a	7.79067	7.87762	7.65924	6.01913	5.91073	5.96422	-1.81133	1.21282e-09	1.36824e-09
FBgn0030786	X	16783933	16785092	+	mRpL22	6.30213	6.29419	6.28242	4.83424	4.68674	4.67752	-1.56077	1.21347e-09	1.36825e-09
FBgn0032054	2L	8517411	8519176	+	Uba4	5.58761	5.66131	5.55247	4.08333	3.98139	4.06314	-1.55853	1.2154e-09	1.36901e-09
FBgn0265189	3R	24915840	24917864	-	sud1	5.87034	5.93474	5.86082	4.27373	4.14078	4.08633	-1.72215	1.21543e-09	1.36901e-09
FBgn0027779	2L	16722883	16727826	-	VhaSFD	7.38696	7.37699	7.32852	5.97836	5.85875	5.98087	-1.42442	1.21833e-09	1.37084e-09
FBgn0052278	3L	3169286	3171767	+	CG32278	6.3321	6.55929	6.34716	4.42125	4.49225	4.40156	-1.9726	1.2182e-09	1.37084e-09
FBgn0032819	2L	19758879	19760986	+	CG10463	5.6494	5.88071	5.63224	3.55823	3.61475	3.54754	-2.14337	1.21914e-09	1.37103e-09
FBgn0051223	3R	20831127	20832455	+	CG31223	4.77234	4.7621	4.65126	3.01487	2.99095	3.02243	-1.71518	1.22344e-09	1.37515e-09
FBgn0036121	3L	11069043	11069864	-	CG6310	4.0942	4.34656	4.01808	0.644105	0.551878	0.594096	-3.55271	1.2262e-09	1.377e-09
FBgn0037788	3R	10112237	10120081	+	CG3940	5.36724	5.32077	5.41633	3.89034	3.94599	3.92396	-1.44894	1.22638e-09	1.377e-09
FBgn0003334	3R	9633359	9637611	-	Scm	7.21164	7.08307	7.18588	5.79659	5.76087	5.75424	-1.38954	1.22857e-09	1.37835e-09
FBgn0037566	3R	8301440	8302770	+	mRpL1	5.80339	5.84638	5.72942	4.26926	4.2102	4.31029	-1.52924	1.22886e-09	1.37835e-09
FBgn0267989	2L	13174227	13175365	+	CR46256	4.98639	4.9198	4.98848	3.42672	3.43499	3.48499	-1.5174	1.22962e-09	1.37848e-09
FBgn0003079	X	2295466	2343870	+	Raf	5.84556	5.70059	5.8992	4.02359	4.05613	4.08827	-1.76126	1.23155e-09	1.37948e-09
FBgn0037232	3R	4311555	4315398	+	Suv3	5.76426	5.97879	5.79394	3.94674	3.9269	3.84555	-1.93804	1.2318e-09	1.37948e-09
FBgn0037470	3R	7083225	7086083	-	Tailor	6.86734	6.77271	6.83667	5.48325	5.37799	5.40962	-1.40199	1.23309e-09	1.3802e-09
FBgn0000246	3R	15789473	15792579	-	c(3)G	6.71115	6.58118	6.74112	4.94106	4.93491	4.7948	-1.78757	1.23857e-09	1.38344e-09
FBgn0011291	2L	9762424	9763262	-	Taf11	4.43878	4.5251	4.48816	2.69568	2.71028	2.60381	-1.81267	1.23819e-09	1.38344e-09
FBgn0036273	3L	12277655	12281476	+	INPP5E	5.05285	4.9279	5.10303	2.85385	2.61925	2.66448	-2.32537	1.23708e-09	1.38344e-09
FBgn0037116	3L	21674394	21679755	-	Als2	6.68747	6.60881	6.7451	5.30479	5.28919	5.26832	-1.39386	1.23812e-09	1.38344e-09
FBgn0035312	3L	2172995	2174332	-	CG15820	5.2222	5.18099	5.22995	3.77256	3.6743	3.7186	-1.49207	1.23986e-09	1.38416e-09
FBgn0026418	3L	14037019	14043686	+	Hsc70Cb	9.33245	9.18958	9.37905	7.65889	7.60807	7.59291	-1.67978	1.2448e-09	1.38858e-09
FBgn0036258	3L	12143446	12146097	-	eIF3l	8.81574	8.98516	8.77054	7.0671	6.96928	7.03568	-1.83316	1.24512e-09	1.38858e-09
FBgn0001104	3L	6972750	6980044	-	Galphai	6.84407	6.76188	6.83032	5.48271	5.41396	5.37327	-1.38885	1.24689e-09	1.38984e-09
FBgn0033891	2R	13983395	13984893	+	CG8067	4.57315	4.46628	4.57635	2.74154	2.71842	2.6473	-1.83672	1.24918e-09	1.39166e-09
FBgn0023172	2R	17027190	17044653	+	RhoGEF2	7.6936	7.69225	7.79566	6.40701	6.4108	6.42211	-1.31361	1.25002e-09	1.39187e-09
FBgn0031384	2L	2009859	2030788	+	CG4238	6.81133	6.77375	6.74643	5.49403	5.38713	5.42504	-1.34137	1.25232e-09	1.39371e-09
FBgn0030447	X	13094299	13095732	+	CG2200	5.48544	5.53591	5.41481	3.79896	3.8573	3.72182	-1.68078	1.25797e-09	1.39565e-09
FBgn0030451	X	13128952	13134565	+	CG15717	6.42389	6.30645	6.28591	4.8006	4.72038	4.81685	-1.55871	1.25661e-09	1.39565e-09
FBgn0030521	X	13779847	13782170	-	CtsB1	6.124	6.12164	6.16906	4.6878	4.59506	4.73133	-1.46929	1.25794e-09	1.39565e-09
FBgn0050089	2R	15727381	15762044	+	CG30089	3.47437	3.60098	3.53711	0.86803	0.67081	0.845385	-2.75351	1.25473e-09	1.39565e-09
FBgn0052708	X	9085932	9086864	+	CG32708	4.46423	4.44838	4.41133	2.79085	2.79795	2.74956	-1.65846	1.257e-09	1.39565e-09
FBgn0264075	3R	9016773	9020022	-	tgo	6.28749	6.22688	6.33137	4.84279	4.72834	4.73027	-1.51659	1.25797e-09	1.39565e-09
FBgn0001565	X	21385518	21387946	-	Hlc	7.63271	7.76139	7.55477	5.98904	5.94821	5.99873	-1.67106	1.26184e-09	1.39893e-09
FBgn0001995	2L	16328059	16329132	-	mRpL4	5.35763	5.27918	5.27101	3.78686	3.6743	3.71466	-1.57742	1.26223e-09	1.39893e-09
FBgn0028670	3R	18390323	18399169	-	Vha100-2	8.40252	8.46482	8.34679	6.98845	6.89805	6.98617	-1.44702	1.26508e-09	1.39918e-09
FBgn0038235	3R	14512639	14513637	-	CG8461	4.95372	4.94182	5.01429	3.24407	3.31552	3.17202	-1.72467	1.26488e-09	1.39918e-09
FBgn0038597	3R	18283660	18286624	+	CG8064	6.53365	6.75976	6.47479	4.46898	4.39905	4.42696	-2.15728	1.26396e-09	1.39918e-09
FBgn0263470	3L	259970	260280	-	snoRNA:Tudor-SN-a	8.8043	9.00994	8.80881	7.09737	7.04709	7.04237	-1.8122	1.2636e-09	1.39918e-09
FBgn0033924	2R	14352231	14355674	+	CG8613	5.64833	5.65514	5.5607	4.17292	4.08728	4.08882	-1.50357	1.26907e-09	1.40215e-09
FBgn0051739	2L	16827078	16832093	+	AspRS-m	6.89432	6.81726	6.96989	5.41817	5.336	5.33202	-1.53262	1.26907e-09	1.40215e-09
FBgn0266570	X	4319438	4321745	+	CG2982	8.36519	8.41941	8.41506	6.91435	6.75361	6.75483	-1.59167	1.2733e-09	1.4061e-09
FBgn0052133	3L	14020315	14029121	-	Ptip	5.48383	5.48487	5.60649	3.89034	3.96185	3.96373	-1.58911	1.27449e-09	1.40668e-09
FBgn0022344	3R	16613398	16614391	-	CG10340	6.21726	6.33494	6.13711	4.54197	4.45471	4.51031	-1.72672	1.2761e-09	1.40701e-09
FBgn0038722	3R	19645026	19646906	+	Nup58	4.76178	4.64519	4.81807	2.79982	2.72652	2.83057	-1.96374	1.27557e-09	1.40701e-09
FBgn0031047	X	19638767	19640746	+	Rcd-1	7.47341	7.5049	7.41961	6.10851	5.98823	6.07398	-1.40875	1.28187e-09	1.41264e-09
FBgn0033902	2R	14163066	14164825	-	eIF3m	8.07611	8.15026	8.00383	6.61005	6.51337	6.52677	-1.52675	1.28429e-09	1.41459e-09
FBgn0034307	2R	18158257	18160310	+	CG10914	5.14103	5.11302	4.98236	2.90208	3.00522	3.09751	-2.07086	1.2867e-09	1.41651e-09
FBgn0003559	X	23096771	23101431	+	su(f)	5.48343	5.6099	5.52664	4.02447	3.98747	3.92736	-1.56042	1.28899e-09	1.41744e-09
FBgn0027553	X	7725996	7728361	-	NELF-B	5.19303	5.10209	5.04317	3.39973	3.32301	3.41432	-1.73197	1.2901e-09	1.41744e-09
FBgn0027794	X	1457175	1460617	-	Lrpprc2	5.86849	5.92372	5.74516	4.15958	4.07992	4.15877	-1.71141	1.29106e-09	1.41744e-09
FBgn0028647	3R	25335257	25340088	+	CG11902	5.71449	5.64699	5.76573	4.30436	4.30339	4.31904	-1.40211	1.29102e-09	1.41744e-09
FBgn0264267	2L	1158576	1159355	-	CR43767	5.75863	5.56734	5.71523	3.87409	3.75227	3.84096	-1.86106	1.28826e-09	1.41744e-09
FBgn0283472	3L	5797549	5810931	-	S6k	6.69251	6.82552	6.80027	5.32895	5.25405	5.23032	-1.50262	1.29152e-09	1.41744e-09
FBgn0024998	X	2711756	2713960	-	CG2685	5.41054	5.31789	5.39007	3.83802	3.71558	3.79284	-1.5937	1.29391e-09	1.41934e-09
FBgn0003449	X	5309242	5310501	+	snf	6.59571	6.45016	6.5437	4.95039	4.81153	4.90766	-1.64099	1.29967e-09	1.42192e-09
FBgn0011747	4	115074	129849	-	Ank	8.60693	8.65865	8.62521	7.4025	7.44234	7.38584	-1.2203	1.30268e-09	1.42192e-09
FBgn0015790	3R	21111408	21116146	+	Rab11	8.73139	8.59965	8.68625	7.25655	7.19536	7.17197	-1.4644	1.30125e-09	1.42192e-09
FBgn0017578	3L	19262232	19264184	-	Max	5.92754	6.06305	5.90223	4.22048	4.31972	4.21513	-1.70916	1.30009e-09	1.42192e-09
FBgn0020626	3R	24934869	24938222	-	Osbp	6.69754	6.56622	6.70134	5.22785	5.18274	5.18418	-1.45725	1.30293e-09	1.42192e-09
FBgn0025742	2L	6034731	6037015	-	mtm	5.49901	5.47127	5.39438	3.81505	3.66478	3.7699	-1.70572	1.30368e-09	1.42192e-09
FBgn0029992	X	8070244	8075466	-	Upf2	6.14522	6.32476	6.22037	4.68743	4.67186	4.64646	-1.56215	1.29807e-09	1.42192e-09
FBgn0030101	X	9194750	9196414	-	CG12118	5.51599	5.44782	5.43197	4.04581	3.95636	3.98232	-1.46987	1.29777e-09	1.42192e-09
FBgn0031534	2L	3449683	3452106	+	Snx1	6.55023	6.46043	6.48636	5.21746	5.22728	5.17078	-1.29304	1.29939e-09	1.42192e-09
FBgn0036043	3L	9763544	9786466	+	CG8177	7.2346	7.31486	7.34307	6.00614	6.01652	5.98377	-1.29567	1.30173e-09	1.42192e-09
FBgn0036714	3L	17351822	17358056	+	CG7692	5.59469	5.45269	5.6299	3.90704	3.87611	3.87634	-1.67512	1.30295e-09	1.42192e-09
FBgn0039227	3R	24799967	24805259	-	polybromo	7.41607	7.33519	7.46272	6.06723	6.03185	6.0168	-1.366	1.30423e-09	1.42192e-09
FBgn0010417	3L	19599088	19601382	+	Taf6	5.90403	5.94409	5.882	4.52999	4.41233	4.48741	-1.43438	1.3087e-09	1.42324e-09
FBgn0025825	3R	5472810	5474600	-	HDAC3	5.48864	5.46572	5.40631	3.9185	3.7896	3.88528	-1.58981	1.30747e-09	1.42324e-09
FBgn0031374	2L	1884622	1944289	+	Wdr62	6.9876	7.10453	7.10195	5.67749	5.72042	5.68371	-1.37141	1.30823e-09	1.42324e-09
FBgn0031771	2L	6060842	6062757	-	ND-51	7.82609	7.87936	7.71453	6.23331	6.11055	6.17642	-1.63322	1.31009e-09	1.42324e-09
FBgn0037341	3R	5564865	5567435	+	CG12746	5.19647	5.18459	5.13316	3.70692	3.70932	3.63162	-1.48549	1.30967e-09	1.42324e-09
FBgn0038809	3R	20581770	20585833	-	CG16953	6.75173	6.76354	6.76389	5.62019	5.57497	5.55972	-1.17486	1.30912e-09	1.42324e-09
FBgn0266539	3R	5472810	5474600	-	CG45100	5.48864	5.46572	5.40631	3.9185	3.7896	3.88528	-1.58981	1.30747e-09	1.42324e-09
FBgn0000228	2L	5271728	5278548	-	Bsg25D	7.60058	7.6476	7.58058	6.39424	6.43341	6.41075	-1.19699	1.31549e-09	1.42346e-09
FBgn0002525	2L	5542480	5546642	+	Lam	8.14036	8.12049	8.04266	6.6834	6.54901	6.62651	-1.48136	1.31546e-09	1.42346e-09
FBgn0013718	3L	14190870	14233250	+	nuf	7.27565	7.1971	7.28586	5.97028	5.88943	5.90903	-1.32984	1.31332e-09	1.42346e-09
FBgn0015903	2R	23564891	23599526	+	apt	6.87501	6.89641	6.88959	5.65046	5.6161	5.54366	-1.2837	1.31491e-09	1.42346e-09
FBgn0035772	3L	7364584	7369260	-	Sh3beta	7.70475	7.80057	7.68796	6.36146	6.38011	6.30711	-1.38186	1.31562e-09	1.42346e-09
FBgn0039566	3R	27963415	27966958	+	CG4849	6.01543	6.10245	5.98919	4.58374	4.5119	4.60139	-1.47025	1.31229e-09	1.42346e-09
FBgn0040394	X	2078343	2080405	-	CG16903	6.00791	6.11999	6.01079	4.56625	4.6122	4.63683	-1.44043	1.31228e-09	1.42346e-09
FBgn0265276	3R	11765038	11779128	-	l(3)neo38	4.74647	4.86238	4.78659	2.81284	2.89312	2.70332	-1.98996	1.31408e-09	1.42346e-09
FBgn0035101	3L	152884	174517	+	p130CAS	4.41202	4.32711	4.34295	2.54454	2.59528	2.61999	-1.77119	1.31726e-09	1.42452e-09
FBgn0010222	3R	9042508	9050555	-	Nmdmc	6.09643	6.35028	6.01638	3.66258	3.57703	3.65984	-2.5212	1.31963e-09	1.42564e-09
FBgn0067629	3R	14886456	14889146	+	CG33332	4.68424	4.64912	4.72687	3.08544	3.04203	2.99434	-1.64848	1.31938e-09	1.42564e-09
FBgn0013676	mitochondrion_genome	4736	5524	+	mt:CoIII	12.508	12.3883	12.5425	10.5333	10.6882	10.6408	-1.85923	1.32385e-09	1.42875e-09
FBgn0051759	2L	12207709	12210110	+	CG31759	5.08814	5.20339	5.0286	3.3865	3.38675	3.36718	-1.72295	1.32361e-09	1.42875e-09
FBgn0033698	2R	12192374	12198854	-	CG8858	7.18237	7.04499	7.17778	5.52037	5.48036	5.37179	-1.67755	1.32657e-09	1.42953e-09
FBgn0035393	3L	3055079	3055842	+	CG16753	5.12876	5.14301	5.11463	3.7785	3.72746	3.74553	-1.3787	1.32596e-09	1.42953e-09
FBgn0038273	3R	14894784	14896446	+	CG14860	4.90478	4.91112	4.88517	3.38099	3.33789	3.26851	-1.57006	1.32563e-09	1.42953e-09
FBgn0260965	3L	12814254	12824650	+	CG42588	5.95734	5.96889	5.91106	4.15259	4.32186	4.3181	-1.67854	1.33123e-09	1.43383e-09
FBgn0005671	3R	12623762	12627829	-	Vha55	9.05074	8.99973	8.9565	7.46176	7.36353	7.52039	-1.55346	1.33686e-09	1.43867e-09
FBgn0028515	2L	16257688	16259511	+	EndoGI	6.08616	6.21303	6.18477	4.73679	4.65498	4.65956	-1.47954	1.33774e-09	1.43867e-09
FBgn0035591	3L	5136376	5138679	+	CG4611	5.64869	5.75499	5.57649	3.90896	3.78573	3.78193	-1.83359	1.33753e-09	1.43867e-09
FBgn0030291	X	11349049	11349847	+	CG1738	4.90957	4.81777	4.87728	3.07525	3.19811	3.0848	-1.74366	1.33935e-09	1.43873e-09
FBgn0035370	3L	2766999	2768392	+	Non2	7.69221	7.52149	7.6779	6.0486	5.97922	5.96686	-1.63211	1.33945e-09	1.43873e-09
FBgn0086909	2L	18677221	18683715	+	CG31751	4.8535	4.80493	4.80288	3.11782	3.22084	3.21728	-1.63127	1.33981e-09	1.43873e-09
FBgn0039141	3R	24038215	24042982	+	spas	7.03248	7.03865	7.03655	5.83873	5.74621	5.81581	-1.23551	1.34316e-09	1.44089e-09
FBgn0266445	2L	6091412	6096498	+	CG45075	4.60377	4.56579	4.48528	2.63295	2.70701	2.74816	-1.84971	1.34316e-09	1.44089e-09
FBgn0002284	3L	16609400	16610418	-	Prosbeta6	7.94124	7.81766	7.84053	6.34139	6.1904	6.27627	-1.59682	1.34668e-09	1.44394e-09
FBgn0024956	2R	10738617	10739829	-	Mat1	5.07754	4.96928	4.99092	3.49801	3.45007	3.47062	-1.53859	1.34889e-09	1.44559e-09
FBgn0053506	2R	14857447	14858640	-	CG33506	5.37375	5.41248	5.26363	3.74851	3.74564	3.69625	-1.61527	1.34991e-09	1.44595e-09
[truncated: 12,864 more rows]
