# Supplementary material for: Electron transport chain biogenesis activated by a JNK-insulin-Myc relay primes mitochondrial inheritance in Drosophila
Source: eLife. 2019 Oct 15;8:e49309. doi: 10.7554/eLife.49309 (PMC6809605; doi:10.7554/eLife.49309)
Supplement: Supplementary file 3. [file elife-49309-supp3.xlsx]

## Sheet: Sheet1
System	Gene Category (Mitochondria)	Drosophila total #	RNAseq #	expected	Fold Enrichment	FDR
GO molecular function	structural constituent of ribosome	172	134	31.93	4.2	2.86e-29
GO biological process	cytoplasmic translation	119	92	22.09	4.16	5.18e-20
GO biological process	mitochondrial translation	98	70	18.19	3.85	8.73e-14
GO cellular component	cytosolic large ribosomal subunit	58	45	10.77	4.18	3.62e-10
GO cellular component	cytosolic small ribosomal subunit	45	39	8.35	4.67	8.53e-10
GO cellular component	mitochondrial large ribosomal subunit	51	39	9.47	4.12	9.58e-09
GO cellular component	extracellular space	722	66	134.05	0.49	1.84e-08
GO cellular component	small-subunit processome	35	30	6.5	4.62	1.53e-07
GO biological process	mRNA splicing, via spliceosome	211	88	39.17	2.25	1.86e-07
GO cellular component	precatalytic spliceosome	144	63	26.74	2.36	1.64e-06
GO biological process	tRNA aminoacylation for protein translation	40	30	7.43	4.04	5.35e-06
GO cellular component	catalytic step 2 spliceosome	126	56	23.39	2.39	5.85e-06
GO molecular function	aminoacyl-tRNA ligase activity	37	29	6.87	4.22	8.83e-06
GO molecular function	rRNA binding	35	28	6.5	4.31	1.04e-05
GO biological process	maturation of SSU-rRNA from tricistronic rRNA transcript (SSU-rRNA, 5.8S rRNA, LSU-rRNA)	33	26	6.13	4.24	1.88e-05
GO cellular component	90S preribosome	28	22	5.2	4.23	3.24e-05
GO biological process	translational initiation	52	32	9.65	3.31	4.29e-05
GO cellular component	mitochondrial small ribosomal subunit	32	23	5.94	3.87	5.39e-05
GO cellular component	preribosome, large subunit precursor	20	18	3.71	4.85	7.37e-05
GO molecular function	serine-type endopeptidase activity	231	13	42.89	0.3	7.5e-05
GO biological process	ribosomal large subunit assembly	20	19	3.71	5.12	0.000105
GO cellular component	extracellular matrix	212	13	39.36	0.33	0.000124
GO cellular component	mitochondrial respiratory chain complex I	52	29	9.65	3	0.000132
GO molecular function	odorant binding	111	2	20.61	0.1	0.000141
GO molecular function	RNA helicase activity	52	31	9.65	3.21	0.000156
GO molecular function	translation initiation factor activity	52	30	9.65	3.11	0.000263
GO molecular function	mRNA binding	200	72	37.13	1.94	0.000274
GO molecular function	structural constituent of chitin-based larval cuticle	104	2	19.31	0.1	0.000312
GO molecular function	ATP binding	639	175	118.64	1.48	0.000357
GO cellular component	RNA polymerase III complex	19	16	3.53	4.54	0.0004
GO molecular function	S-adenosylmethionine-dependent methyltransferase activity	107	46	19.87	2.32	0.00047
GO cellular component	small nucleolar ribonucleoprotein complex	20	16	3.71	4.31	0.000609
GO biological process	ribonucleoprotein complex export from nucleus	41	25	7.61	3.28	0.000699
GO biological process	protein folding	127	51	23.58	2.16	0.000701
GO cellular component	integral component of plasma membrane	472	50	87.63	0.57	0.000759
GO biological process	protein targeting to ER	20	17	3.71	4.58	0.000914
GO molecular function	RNA polymerase III activity	16	15	2.97	5.05	0.000961
GO biological process	mitochondrial electron transport, NADH to ubiquinone	37	23	6.87	3.35	0.00117
GO molecular function	serine-type endopeptidase inhibitor activity	79	1	14.67	0.07	0.00169
GO cellular component	RNA polymerase I complex	13	12	2.41	4.97	0.00211
GO molecular function	unfolded protein binding	93	39	17.27	2.26	0.00253
GO molecular function	ribonucleoprotein complex binding	56	28	10.4	2.69	0.00259
GO molecular function	chitin binding	122	5	22.65	0.22	0.00291
GO cellular component	endoplasmic reticulum membrane	226	70	41.96	1.67	0.00359
GO molecular function	tRNA methyltransferase activity	22	16	4.08	3.92	0.00388
GO molecular function	RNA polymerase I activity	12	12	2.23	5.39	0.00393
GO cellular component	aminoacyl-tRNA synthetase multienzyme complex	10	10	1.86	5.39	0.00451
GO biological process	endoplasmic reticulum to Golgi vesicle-mediated transport	64	30	11.88	2.52	0.00458
GO biological process	chitin metabolic process	117	5	21.72	0.23	0.00481
GO molecular function	tRNA binding	23	16	4.27	3.75	0.00522
GO cellular component	U2 snRNP	21	14	3.9	3.59	0.0057
GO biological process	cofactor biosynthetic process	101	40	18.75	2.13	0.00579
GO biological process	ncRNA 3'-end processing	34	20	6.31	3.17	0.00581
GO biological process	G protein-coupled receptor signaling pathway	210	16	38.99	0.41	0.0074
GO biological process	protein import into nucleus	49	25	9.1	2.75	0.00742
GO cellular component	proteasome complex	61	26	11.33	2.3	0.0104
GO biological process	tRNA methylation	19	14	3.53	3.97	0.0114
GO biological process	regulation of alternative mRNA splicing, via spliceosome	87	35	16.15	2.17	0.0119
GO biological process	posttranscriptional regulation of gene expression	202	65	37.5	1.73	0.012
GO biological process	ribosomal small subunit assembly	25	16	4.64	3.45	0.0127
GO biological process	mitochondrial RNA processing	12	11	2.23	4.94	0.0141
GO cellular component	COPII-coated ER to Golgi transport vesicle	29	16	5.38	2.97	0.0149
GO cellular component	nuclear pore outer ring	8	8	1.49	5.39	0.0157
GO cellular component	chaperonin-containing T-complex	8	8	1.49	5.39	0.0158
GO cellular component	chromosomal part	489	125	90.79	1.38	0.0164
GO biological process	aerobic respiration	68	29	12.62	2.3	0.0171
GO molecular function	structural constituent of nuclear pore	21	14	3.9	3.59	0.0175
GO cellular component	cytoskeleton	515	64	95.62	0.67	0.0176
GO biological process	Golgi vesicle transport	132	46	24.51	1.88	0.018
GO cellular component	nuclear body	69	27	12.81	2.11	0.0181
GO cellular component	nuclear exosome (RNase complex)	11	9	2.04	4.41	0.019
GO biological process	cleavage involved in rRNA processing	18	13	3.34	3.89	0.0192
GO biological process	ribonucleoside monophosphate metabolic process	21	14	3.9	3.59	0.0205
GO biological process	maturation of LSU-rRNA from tricistronic rRNA transcript (SSU-rRNA, 5.8S rRNA, LSU-rRNA)	13	11	2.41	4.56	0.0207
GO cellular component	mitochondrial intermembrane space	23	13	4.27	3.04	0.0222
GO cellular component	COPI vesicle coat	9	8	1.67	4.79	0.0229
GO biological process	rRNA modification	22	14	4.08	3.43	0.0266
GO cellular component	ribonuclease P complex	12	9	2.23	4.04	0.0266
GO biological process	nuclear-transcribed mRNA catabolic process	57	25	10.58	2.36	0.0268
GO biological process	protein glycosylation	97	36	18.01	2	0.0282
GO molecular function	snoRNA binding	17	12	3.16	3.8	0.0297
GO molecular function	NADH dehydrogenase (ubiquinone) activity	23	14	4.27	3.28	0.0316
GO biological process	maturation of 5.8S rRNA from tricistronic rRNA transcript (SSU-rRNA, 5.8S rRNA, LSU-rRNA)	17	12	3.16	3.8	0.0318
GO biological process	mitochondrial respiratory chain complex assembly	44	21	8.17	2.57	0.0323
GO molecular function	aminoacyl-tRNA editing activity	12	10	2.23	4.49	0.0325
GO biological process	ribonucleoside triphosphate biosynthetic process	31	17	5.76	2.95	0.035
GO molecular function	oxidoreductase activity, acting on a sulfur group of donors	51	23	9.47	2.43	0.0352
GO cellular component	eukaryotic translation initiation factor 3 complex	16	10	2.97	3.37	0.0395
GO cellular component	U1 snRNP	16	10	2.97	3.37	0.0398
GO molecular function	endoribonuclease activity, producing 5'-phosphomonoesters	24	14	4.46	3.14	0.0399
GO biological process	purine ribonucleotide biosynthetic process	76	30	14.11	2.13	0.0404
GO cellular component	dihydrolipoyl dehydrogenase complex	8	7	1.49	4.71	0.0432
GO cellular component	signal recognition particle	8	7	1.49	4.71	0.0435
GO biological process	transcription by RNA polymerase III	21	13	3.9	3.33	0.0444
