# Supplementary material for: Electron transport chain biogenesis activated by a JNK-insulin-Myc relay primes mitochondrial inheritance in Drosophila
Source: eLife. 2019 Oct 15;8:e49309. doi: 10.7554/eLife.49309 (PMC6809605; doi:10.7554/eLife.49309)
Supplement: Supplementary file 4. [file elife-49309-supp4.xlsx]

## Sheet: Sheet1
Mitochondria (963/984 detected; 458 decreased; 421 decreased with Myc binding)	FlyBase ID	Symbol	log2FC	pvalue	qvalue	FDR		TCA (34/36 detected; 18 decreased)	FlyBase ID	Symbol		mtDNA transcription (6/10 detected; 4 decreased)	FlyBase ID	Symbol		mitochondrial import (49/60 detected; 21 decreased)	FlyBase ID	Symbol		ETC (100/104 detected; 66 decreased)	FlyBase ID	Symbol		Heme metabolism (8/14 detected; 5 decreased)	FlyBase ID	Symbol		mtDNA replication (4/5 detected; 3 decreased)	FlyBase ID	Symbol		Protein translation (96/98 detected; 66 decreased)	FlyBase ID	Symbol		RNA metabolism (19/25 detected; 15 decreased)	FlyBase ID	Symbol
1	FBgn0034658	Grx1t	-4.86605	0.000538047	0.00012663	0.087879		1	FBgn0036328	CG10749		1	FBgn0011787	mRpL12		1	FBgn0029964	CG1409		1	FBgn0035585	ATPsynCF6L		1	FBgn0020764	Alas		1	FBgn0004407	DNApol-gamma35		1	FBgn0037526	ArgRS-m		1	FBgn0284256	bsf
2	FBgn0053503	Cyp12d1-d	-4.18002	2.15574e-06	6.44232e-07	0.00020539		2	FBgn0036222	SdhAL		2	FBgn0037008	mTerf3		2	FBgn0038387	blp		2	FBgn0031941	ATPsynGL		2	FBgn0040660	CG13551		2	FBgn0032154	mtDNA-helicase		2	FBgn0026261	bonsai		2	FBgn0032393	CG12264
3	FBgn0038681	Cyp12a4	-4.16272	6.46665e-07	2.06049e-07	6.08315e-05		3	FBgn0010100	Acon		3	FBgn0261938	mtRNApol		3	FBgn0034535	CG11110		3	FBgn0039669	ND-20L		3	FBgn0023536	CG3156		3	FBgn0010438	mtSSB		3	FBgn0040666	CG12848		3	FBgn0034735	CG4610
4	FBgn0038018	Tim17a1	-4.12162	0.00110017	0.000251142	0.100318		4	FBgn0036327	CG10748		4	FBgn0261381	mtTFB1		4	FBgn0038683	CG11779		4	FBgn0036706	ND-24L		4	FBgn0034938	CG3803		4	FBgn0004406	tam		4	FBgn0033816	CG4679		4	FBgn0027088	GlyRS
5	FBgn0031164	CG1724	-4.05033	2.41006e-05	6.46513e-06	0.00203527		5	FBgn0033523	CG12895		5	FBgn0037778	mtTFB2		5	FBgn0030676	CG12379		5	FBgn0037172	ND-B14.5AL		5	FBgn0032222	CG5037		5	FBgn0015664	Dref		5	FBgn0032261	CG6094		5	FBgn0028426	JhI-1
6	FBgn0069354	Porin2	-3.94135	2.13851e-07	7.34642e-08	1.58133e-05		6	FBgn0037988	CG14740		6	FBgn0031359	Rim2		6	FBgn0029665	CG14270		6	FBgn0036222	SdhAL		6	FBgn0021944	Coprox						6	FBgn0039153	GatB		6	FBgn0011787	mRpL12
7	FBgn0011244	Hsp60B	-3.59083	0.000115233	2.90247e-05	0.00567121		7	FBgn0033274	CG14757		7	FBgn0028530	mTTF		7	FBgn0031164	CG1724		7	FBgn0019644	ATPsynB		7	FBgn0266268	FeCH						7	FBgn0027088	GlyRS		7	FBgn0037008	mTerf3
8	FBgn0031757	Ucp4C	-3.5656	0.000134035	3.35435e-05	0.00634446		8	FBgn0039827	CG1544		8	FBgn0031419	CG15390		8	FBgn0051229	CG31229		8	FBgn0010217	ATPsynbeta		8	FBgn0020018	Ppox						8	FBgn0027087	HisRS		8	FBgn0024360	MTPAP
9	FBgn0020371	Tim17b2	-3.51021	0.0660761	0.0122391	2.9581		9	FBgn0051874	CG31874		9	FBgn0037184	CG14450		9	FBgn0083968	CG34132		9	FBgn0036568	ATPsynbetaL		9	FBgn0037933	Ho						9	FBgn0036569	IleRS-m		9	FBgn0261938	mtRNApol
10	FBgn0261673	nemy	-3.43629	2.61033e-10	8.89399e-10	1.06294e-08		10	FBgn0035240	CG33791		10	FBgn0038584	mTerf5		10	FBgn0035088	CG3776		10	FBgn0039830	ATPsynC		10	FBgn0030066	Uros1						10	FBgn0027085	LeuRS-m		10	FBgn0261381	mtTFB1
11	FBgn0037292	plh	-3.36621	0.000541684	0.000127444	0.0200275		11	FBgn0029890	CG4095						11	FBgn0038355	CG4520		11	FBgn0016119	ATPsynCF6		11	FBgn0010786	l(3)02640						11	FBgn0263133	mEFG1		11	FBgn0037778	mtTFB2
12	FBgn0031758	Ucp4B	-3.34803	2.05055e-06	6.13825e-07	7.45169e-05		12	FBgn0037862	CG4706						12	FBgn0035960	CG4942		12	FBgn0016120	ATPsynD		12	FBgn0038361	Uros2						12	FBgn0032646	mEFTs		12	FBgn0039846	PNPase
13	FBgn0260453	CG17140	-3.25723	0.000689768	0.000160782	0.0227318		13	FBgn0039358	CG5028						13	FBgn0030620	CG5662		13	FBgn0028342	ATPsyndelta		13	FBgn0036271	Pbgs						13	FBgn0024556	mEFTu1		13	FBgn0031359	Rim2
14	FBgn0260454	CG17139	-3.25723	0.000689768	0.000160782	0.0226815		14	FBgn0037891	CG5214						14	FBgn0027615	CG6404		14	FBgn0038224	ATPsynE		14	FBgn0033428	Updo						14	FBgn0033184	mEFTu2		14	FBgn0034351	rswl
15	FBgn0030620	CG5662	-3.16261	0.0470823	0.00891633	1.40519		15	FBgn0030612	CG5599						15	FBgn0036488	CG6878		15	FBgn0051477	ATPsynepsilonL										15	FBgn0039588	mIF2		15	FBgn0021765	scu
16	FBgn0029153	Menl-2	-3.04902	0.00597249	0.00126181	0.15492		16	FBgn0038708	CG6255						16	FBgn0031708	CG7382		16	FBgn0035032	ATPsynF										16	FBgn0032486	mRF1		16	FBgn0021750	SerRS-m
17	FBgn0019952	Orct	-3.00651	8.60206e-08	3.18425e-08	2.11676e-06		17	FBgn0037860	CG6629						17	FBgn0036173	CG7394		17	FBgn0010612	ATPsynG										17	FBgn0037566	mRpL1		17	FBgn0037232	Suv3
18	FBgn0023507	D2hgdh	-2.99451	1.51271e-09	1.52786e-09	3.69186e-08		18	FBgn0036762	CG7430						18	FBgn0033038	CG7791		18	FBgn0020235	ATPsyngamma										18	FBgn0031231	mRpL10		18	FBgn0036763	TrpRS-m
19	FBgn0032971	ttm3	-2.92718	0.0230643	0.00454205	0.525774		19	FBgn0038922	Idh3b						19	FBgn0260468	CG7950		19	FBgn0016691	ATPsynO										19	FBgn0038234	mRpL11		19	FBgn0035064	TyrRS-m
20	FBgn0051007	CG31007	-2.89604	0.0780721	0.0142904	1.69152		20	FBgn0024958	Irp-1A						20	FBgn0036920	CG8004		20	FBgn0011211	blw										20	FBgn0011787	mRpL12		20	FBgn0028530	mTTF
21	FBgn0033190	CG2137	-2.88436	9.88041e-10	1.24254e-09	2.12215e-08		21	FBgn0024957	Irp-1B						21	FBgn0033918	CG8531		21	FBgn0036830	CG14077										21	FBgn0032720	mRpL13		21	FBgn0052281	CG32281
22	FBgn0000449	dib	-2.83276	2.33959e-08	1.02866e-08	4.82962e-07		22	FBgn0261955	kdn						22	FBgn0033235	CG8728		22	FBgn0032833	COX4										22	FBgn0040389	mRpL14		22	FBgn0031419	CG15390
23	FBgn0034132	S-Lap8	-2.81331	0.167523	0.029052	3.36473		23	FBgn0027291	l(1)G0156						23	FBgn0037710	CG9393		23	FBgn0033020	COX4L										23	FBgn0036990	mRpL15		23	FBgn0029858	mldr
24	FBgn0030975	SdhBL	-2.7395	0.0642398	0.0119351	1.17876		24	FBgn0262782	Mdh1						24	FBgn0015245	Hsp60A		24	FBgn0019624	COX5A										24	FBgn0023519	mRpL16		24	FBgn0037184	CG14450
25	FBgn0039827	CG1544	-2.71567	1.43263e-05	3.94442e-06	0.000255928		25	FBgn0262559	Mdh2						25	FBgn0011244	Hsp60B		25	FBgn0031830	COX5B										25	FBgn0035122	mRpL17		25	FBgn0038584	mTerf5
26	FBgn0052026	CG32026	-2.61658	9.9404e-07	3.08607e-07	1.60591e-05		26	FBgn0010352	Nc73EF						26	FBgn0031728	Hsp60C		26	FBgn0031831	COX5BL										26	FBgn0026741	mRpL18
27	FBgn0013673	mt:ATPase8	-2.60164	0.00566396	0.00119946	0.0899395		27	FBgn0004888	Scsalpha						27	FBgn0014877	Roe1		27	FBgn0031066	COX6B										27	FBgn0037608	mRpL19
28	FBgn0003388	shd	-2.58059	6.21156e-09	3.69265e-09	9.56709e-08		28	FBgn0261439	SdhA						28	FBgn0027360	Tim10		28	FBgn0040529	COX7A										28	FBgn0036135	mRpL2
29	FBgn0039576	UQCR-14L	-2.52741	0.0936074	0.0169243	1.33393		29	FBgn0014028	SdhB						29	FBgn0036204	Tim13		29	FBgn0037579	COX7AL										29	FBgn0036335	mRpL20
30	FBgn0010222	Nmdmc	-2.5212	1.31963e-09	1.42564e-09	1.87332e-08		30	FBgn0030975	SdhBL						30	FBgn0038018	Tim17a1		30	FBgn0040773	COX7C										30	FBgn0036853	mRpL21
31	FBgn0034361	mRpS28	-2.51117	4.15278e-10	9.47978e-10	5.82841e-09		31	FBgn0037873	SdhC						31	FBgn0037307	Tim17a2		31	FBgn0263911	COX8										31	FBgn0030786	mRpL22
32	FBgn0030449	Fer3HCH	-2.50792	5.74274e-05	1.48544e-05	0.000801449		32	FBgn0039112	SdhD						32	FBgn0263977	Tim17b		32	FBgn0015031	cype										32	FBgn0035335	mRpL23
33	FBgn0000406	Cyt-b5-r	-2.49882	1.70868e-06	5.15814e-07	2.36684e-05		33	FBgn0037643	skap						33	FBgn0037310	Tim17b1		33	FBgn0035600	Cyt-c1										33	FBgn0031651	mRpL24
34	FBgn0037714	CG9396	-2.44862	0.00337158	0.000731069	0.0443468		34	FBgn0029118	Sucb						34	FBgn0020371	Tim17b2		34	FBgn0039651	Cyt-c1L										34	FBgn0053002	mRpL27
35	FBgn0013672	mt:ATPase6	-2.44514	3.07832e-10	8.9314e-10	4.04179e-09		35	FBgn0036162	Fum3						35	FBgn0267976	Tim23		35	FBgn0034877	levy										35	FBgn0031660	mRpL28
36	FBgn0013680	mt:ND2	-2.44141	0.000766281	0.000177766	0.0100257		36	FBgn0286222	Fum1						36	FBgn0027359	Tim8		36	FBgn0013672	mt:ATPase6										36	FBgn0030686	mRpL3
37	FBgn0013685	mt:ND6	-2.43618	1.85075e-05	5.03284e-06	0.000238782										37	FBgn0030480	Tim9a		37	FBgn0013673	mt:ATPase8										37	FBgn0029718	mRpL30
38	FBgn0030482	CG1673	-2.39438	7.69288e-11	8.60034e-10	9.41839e-10										38	FBgn0027358	Tim9b		38	FBgn0013674	mt:CoI										38	FBgn0039835	mRpL32
39	FBgn0039856	CG1774	-2.37389	9.06202e-11	8.60034e-10	1.08358e-09										39	FBgn0036928	Tom20		39	FBgn0013675	mt:CoII										39	FBgn0040907	mRpL33
40	FBgn0038462	CG17556	-2.37139	8.4353e-11	8.60034e-10	1.0046e-09										40	FBgn0016041	Tom40		40	FBgn0013676	mt:CoIII										40	FBgn0083983	mRpL34
41	FBgn0035805	CG7506	-2.35151	1.3656e-10	8.60034e-10	1.57829e-09										41	FBgn0033357	Tom7		41	FBgn0013679	mt:ND1										41	FBgn0038923	mRpL35
42	FBgn0036843	Sfxn2	-2.34915	1.01619e-09	1.25774e-09	1.16811e-08										42	FBgn0032397	Tom70		42	FBgn0013680	mt:ND2										42	FBgn0042112	mRpL36
43	FBgn0003312	sad	-2.34803	4.80303e-09	3.07915e-09	5.51255e-08										43	FBgn0037828	tomboy20		43	FBgn0013681	mt:ND3										43	FBgn0261380	mRpL37
44	FBgn0034535	CG11110	-2.34021	2.10173e-10	8.76867e-10	2.39006e-09										44	FBgn0033074	tomboy40		44	FBgn0262952	mt:ND4										44	FBgn0030552	mRpL38
45	FBgn0029823	Shmt2	-2.3358	2.95052e-10	8.89399e-10	3.32728e-09										45	FBgn0035124	ttm2		45	FBgn0013683	mt:ND4L										45	FBgn0036462	mRpL39
46	FBgn0035915	S-Lap1	-2.33451	0.223127	0.0377471	2.51238										46	FBgn0032971	ttm3		46	FBgn0013684	mt:ND5										46	FBgn0001995	mRpL4
47	FBgn0038680	Cyp12a5	-2.32061	0.000182445	4.51154e-05	0.00200568										47	FBgn0250874	ttm50		47	FBgn0013685	mt:ND6										47	FBgn0037892	mRpL40
48	FBgn0004363	porin	-2.31885	9.00591e-11	8.60034e-10	9.8713e-10										48	FBgn0038271	UQCR-C1		48	FBgn0031684	ND-13A										48	FBgn0034001	mRpL41
49	FBgn0029942	CG2059	-2.30759	2.8457e-09	2.18397e-09	3.07157e-08										49	FBgn0250814	UQCR-C2		49	FBgn0047038	ND-13B										49	FBgn0033480	mRpL42
50	FBgn0022774	Oat	-2.29368	1.33579e-07	4.77022e-08	1.42219e-06										50	FBgn0034835	CG3092		50	FBgn0031228	ND-15										50	FBgn0034893	mRpL43
51	FBgn0035124	ttm2	-2.29321	0.000319917	7.7089e-05	0.00339153										51	FBgn0030669	CG9240		51	FBgn0031021	ND-18										51	FBgn0037330	mRpL44
52	FBgn0035240	CG33791	-2.29154	0.00173928	0.000388625	0.0183731										52	FBgn0265265	CG32727		52	FBgn0035046	ND-19										52	FBgn0263863	mRpL45
53	FBgn0259795	loopin-1	-2.26275	0.30292	0.0499476	3.10718										53	FBgn0038428	CG14894		53	FBgn0030718	ND-20										53	FBgn0035272	mRpL46
54	FBgn0030407	CG2543	-2.25858	1.16858e-08	5.91258e-09	1.1929e-07										54	FBgn0032525	Hsp60D		54	FBgn0017567	ND-23										54	FBgn0014023	mRpL47
55	FBgn0000303	ChAT	-2.25205	0.000589324	0.000138227	0.0059505										55	FBgn0034846	CG9863		55	FBgn0030853	ND-24										55	FBgn0031357	mRpL48
56	FBgn0027082	ProRS-m	-2.24649	3.64821e-10	9.22037e-10	3.67119e-09										56	FBgn0050412	CG30412		56	FBgn0266582	ND-30										56	FBgn0030433	mRpL49
57	FBgn0042112	mRpL36	-2.23377	5.22081e-10	1.01026e-09	5.1628e-09										57	FBgn0035587	Gdap1		57	FBgn0037001	ND-39										57	FBgn0028648	mRpL50
58	FBgn0033753	Cyp301a1	-2.23306	1.54383e-05	4.23805e-06	0.000152465										58	FBgn0039463	Spag1		58	FBgn0019957	ND-42										58	FBgn0032053	mRpL51
59	FBgn0034579	mRpL54	-2.22991	1.79291e-10	8.60034e-10	1.7636e-09										59	FBgn0259198	CG42302		59	FBgn0039909	ND-49										59	FBgn0033208	mRpL52
60	FBgn0033547	CG12935	-2.22878	1.70108e-10	8.60034e-10	1.67106e-09										60	FBgn0030679	CG8206		60	FBgn0039331	ND-49L										60	FBgn0050481	mRpL53
61	FBgn0033907	mRpS16	-2.22611	4.57439e-11	8.60034e-10	4.47003e-10														61	FBgn0031771	ND-51										61	FBgn0034579	mRpL54
62	FBgn0050489	Cyp12d1-p	-2.22139	0.000240354	5.87702e-05	0.0023288														62	FBgn0034251	ND-51L1										62	FBgn0038678	mRpL55
63	FBgn0036848	CG10424	-2.21916	7.88995e-09	4.39951e-09	7.62473e-08														63	FBgn0034007	ND-51L2										63	FBgn0038319	mRpL9
64	FBgn0032664	CG5755	-2.20932	0.00824475	0.00171546	0.0790591														64	FBgn0017566	ND-75										64	FBgn0038307	mRpS10
65	FBgn0038570	Prx5	-2.19886	4.86255e-11	8.60034e-10	4.60039e-10														65	FBgn0011361	ND-ACP										65	FBgn0038474	mRpS11
66	FBgn0036135	mRpL2	-2.19686	2.93162e-10	8.89399e-10	2.76126e-09														66	FBgn0058002	ND-AGGG										66	FBgn0044030	mRpS14
67	FBgn0014031	Spat	-2.18633	2.83646e-06	8.38302e-07	2.63325e-05														67	FBgn0029888	ND-ASHI										67	FBgn0033907	mRpS16
68	FBgn0260468	CG7950	-2.17826	8.40006e-10	1.17463e-09	7.67363e-09														68	FBgn0034645	ND-B12										68	FBgn0034986	mRpS17
69	FBgn0031905	gudu	-2.16867	0.0296414	0.00575889	0.266521														69	FBgn0033570	ND-B14										69	FBgn0051450	mRpS18A
70	FBgn0033074	tomboy40	-2.16644	3.90137e-07	1.28105e-07	3.49103e-06														70	FBgn0025839	ND-B14.5A										70	FBgn0032849	mRpS18B
71	FBgn0031713	CG7277	-2.15303	2.93867e-11	8.60034e-10	2.60139e-10														71	FBgn0031505	ND-B14.5B										71	FBgn0039765	mRpS18C
72	FBgn0033274	CG14757	-2.14715	6.92727e-07	2.19556e-07	6.08151e-06														72	FBgn0034576	ND-B14.7										72	FBgn0031639	mRpS2
73	FBgn0042710	Hex-t2	-2.13437	0.0826919	0.0150909	0.710434														73	FBgn0033961	ND-B15										73	FBgn0044511	mRpS21
74	FBgn0051229	CG31229	-2.1125	8.48076e-10	1.17947e-09	7.08541e-09														74	FBgn0029868	ND-B16.6										74	FBgn0039555	mRpS22
75	FBgn0001218	Hsc70-3	-2.11217	2.74091e-09	2.13414e-09	2.28609e-08														75	FBgn0001989	ND-B17										75	FBgn0260407	mRpS23
76	FBgn0086907	Cyt-c-d	-2.11162	1.23617e-05	3.42288e-06	0.000102816														76	FBgn0031436	ND-B17.2										76	FBgn0039159	mRpS24
77	FBgn0022160	Gpo-1	-2.10433	3.40518e-08	1.41358e-08	2.79774e-07														77	FBgn0030605	ND-B18										77	FBgn0030572	mRpS25
78	FBgn0052351	S-Lap2	-2.09386	0.0139017	0.00280976	0.112294														78	FBgn0032511	ND-B22										78	FBgn0036774	mRpS26
79	FBgn0037709	CG8199	-2.09362	8.2661e-11	8.60034e-10	6.6735e-10														79	FBgn0040705	ND-B8										79	FBgn0034361	mRpS28
80	FBgn0037828	tomboy20	-2.09086	0.154101	0.0269249	1.23872														80	FBgn0052230	ND-MLRQ										80	FBgn0034727	mRpS29
81	FBgn0034390	CG15093	-2.08482	2.74643e-09	2.13456e-09	2.19346e-08														81	FBgn0029971	ND-MNLL										81	FBgn0030692	mRpS30
82	FBgn0031497	SerRS	-2.08128	1.20692e-10	8.60034e-10	9.60814e-10														82	FBgn0085468	ND-MWFE										82	FBgn0036557	mRpS31
83	FBgn0037307	Tim17a2	-2.08097	1.05685e-05	2.94813e-06	8.40898e-05														83	FBgn0021967	ND-PDSW										83	FBgn0038426	mRpS33
84	FBgn0036557	mRpS31	-2.07637	5.8394e-10	1.02693e-09	4.61654e-09														84	FBgn0011455	ND-SGDH										84	FBgn0285951	mRpS34
85	FBgn0024556	mEFTu1	-2.07145	5.6511e-10	1.02545e-09	4.44404e-09														85	FBgn0011227	ox										85	FBgn0035374	mRpS35
86	FBgn0034307	CG10914	-2.07086	1.2867e-09	1.41651e-09	1.01026e-08														86	FBgn0021906	RFeSP										86	FBgn0044510	mRpS5
87	FBgn0040705	ND-B8	-2.06877	1.44564e-06	4.41321e-07	1.13206e-05														87	FBgn0261439	SdhA										87	FBgn0035534	mRpS6
88	FBgn0036462	mRpL39	-2.05985	9.78447e-11	8.60034e-10	7.57036e-10														88	FBgn0014028	SdhB										88	FBgn0032236	mRpS7
89	FBgn0035568	CG18418	-2.05741	0.153018	0.0267509	1.18084														89	FBgn0030975	SdhBL										89	FBgn0037529	mRpS9
90	FBgn0040660	CG13551	-2.05368	3.87843e-10	9.331e-10	2.97447e-09														90	FBgn0037873	SdhC										90	FBgn0035980	mRRF1
91	FBgn0034472	CG8517	-2.05362	0.146859	0.0257483	1.12572														91	FBgn0039112	SdhD										91	FBgn0051159	mRRF2
92	FBgn0039205	CG13623	-2.04243	1.80041e-08	8.29406e-09	1.3556e-07														92	FBgn0014391	sun										92	FBgn0037008	mTerf3
93	FBgn0038319	mRpL9	-2.04136	5.35705e-11	8.60034e-10	4.02945e-10														93	FBgn0260008	UQCR-11										93	FBgn0021750	SerRS-m
94	FBgn0053002	mRpL27	-2.03785	2.39547e-10	8.84922e-10	1.79275e-09														94	FBgn0050354	UQCR-11L										94	FBgn0003714	tko
95	FBgn0038200	CG9920	-2.02613	0.168226	0.0291574	1.24334														95	FBgn0030733	UQCR-14										95	FBgn0036763	TrpRS-m
96	FBgn0030480	Tim9a	-2.01361	1.24628e-10	8.60034e-10	9.08901e-10														96	FBgn0039576	UQCR-14L										96	FBgn0035064	TyrRS-m
97	FBgn0004404	RpS14b	-1.99787	3.01837e-08	1.2745e-08	2.14138e-07														97	FBgn0034245	UQCR-6.4										97	FBgn0031419	CG15390
98	FBgn0025687	LKRSDH	-1.99655	2.57649e-07	8.7333e-08	1.82615e-06														98	FBgn0038271	UQCR-C1										98	FBgn0033712	mIF3
99	FBgn0036403	CG6661	-1.99622	3.92334e-08	1.59953e-08	2.77811e-07														99	FBgn0250814	UQCR-C2
100	FBgn0032053	mRpL51	-1.99522	3.6018e-10	9.22037e-10	2.54316e-09														100	FBgn0036728	UQCR-Q
101	FBgn0052649	CG32649	-1.99463	2.68157e-10	8.89399e-10	1.88981e-09														101	FBgn0085736	CG40472
102	FBgn0030605	ND-B18	-1.99418	2.90945e-10	8.89399e-10	2.04944e-09														102	FBgn0050093	COX6AL
103	FBgn0034259	P32	-1.99189	1.10432e-10	8.60034e-10	7.75319e-10														103	FBgn0285943	knon
104	FBgn0029648	CG3603	-1.99044	1.54738e-08	7.34653e-09	1.08382e-07														104	FBgn0036345	CG17300
105	FBgn0260779	GatA	-1.98373	1.09261e-09	1.29757e-09	7.56731e-09
106	FBgn0036691	beg	-1.97147	1.86535e-09	1.69714e-09	1.26424e-08
107	FBgn0037506	CG1287	-1.96783	8.70471e-05	2.2152e-05	0.000585951
108	FBgn0040383	CG5254	-1.96565	2.24995e-07	7.70083e-08	1.51043e-06
109	FBgn0035121	Tudor-SN	-1.9649	3.67097e-11	8.60034e-10	2.46328e-10
110	FBgn0030218	CG1628	-1.96074	4.64564e-08	1.85205e-08	3.08802e-07
111	FBgn0026409	Mpcp2	-1.95979	2.7847e-10	8.89399e-10	1.84855e-09
112	FBgn0035534	mRpS6	-1.95642	3.12758e-10	8.95377e-10	2.06693e-09
113	FBgn0000299	Col4a1	-1.95555	3.89977e-08	1.59113e-08	2.57381e-07
114	FBgn0031392	AIF	-1.95544	6.63605e-11	8.60034e-10	4.37779e-10
115	FBgn0027081	ThrRS	-1.9549	3.27531e-10	9.00587e-10	2.15784e-09
116	FBgn0036335	mRpL20	-1.95145	2.47047e-10	8.87769e-10	1.61046e-09
117	FBgn0086443	AsnRS	-1.94813	4.63843e-11	8.60034e-10	3.00004e-10
118	FBgn0000447	Dhod	-1.9452	9.36712e-10	1.22002e-09	6.04269e-09
119	FBgn0030883	CG7772	-1.94509	2.57119e-08	1.1138e-08	1.65794e-07
120	FBgn0050109	CG30109	-1.94479	1.75939e-09	1.64653e-09	1.1335e-08
121	FBgn0023537	CG17896	-1.93923	4.4765e-10	9.63488e-10	2.85432e-09
122	FBgn0284256	bsf	-1.93828	7.79315e-10	1.14681e-09	4.96271e-09
123	FBgn0037232	Suv3	-1.93804	1.2318e-09	1.37948e-09	7.84079e-09
124	FBgn0037440	CRAT	-1.93765	7.90864e-11	8.60034e-10	5.02763e-10
125	FBgn0005585	Calr	-1.93632	2.60024e-10	8.89399e-10	1.6516e-09
126	FBgn0000565	Eip71CD	-1.93028	1.16673e-10	8.60034e-10	7.35106e-10
127	FBgn0013675	mt:CoII	-1.92467	3.48095e-10	9.18509e-10	2.16928e-09
128	FBgn0017429	CG5989	-1.92311	2.45566e-09	1.99625e-09	1.52331e-08
129	FBgn0039241	CG11089	-1.92295	2.67908e-10	8.89399e-10	1.65983e-09
130	FBgn0025725	alphaCOP	-1.92114	9.26947e-11	8.60034e-10	5.71669e-10
131	FBgn0014023	mRpL47	-1.92106	1.12589e-10	8.60034e-10	6.94071e-10
132	FBgn0014092	CG4278	-1.92035	1.52409e-10	8.60034e-10	9.37994e-10
133	FBgn0013674	mt:CoI	-1.9192	3.57861e-08	1.4767e-08	2.19698e-07
134	FBgn0019644	ATPsynB	-1.9175	1.47588e-09	1.5027e-09	9.04948e-09
135	FBgn0014903	CG14630	-1.91517	1.9347e-07	6.69569e-08	1.18189e-06
136	FBgn0011596	fzo	-1.91206	1.78179e-05	4.8552e-06	0.000108359
137	FBgn0033816	CG4679	-1.90767	7.00505e-11	8.60034e-10	4.22892e-10
138	FBgn0064117	SLIRP1	-1.90666	3.12785e-10	8.95377e-10	1.88368e-09
139	FBgn0015582	dare	-1.90551	4.1351e-10	9.45959e-10	2.48323e-09
140	FBgn0039555	mRpS22	-1.90225	2.11286e-09	1.82219e-09	1.26068e-08
141	FBgn0033883	CG16935	-1.90196	4.29648e-10	9.58852e-10	2.55946e-09
142	FBgn0033480	mRpL42	-1.90112	2.63536e-08	1.13745e-08	1.5674e-07
143	FBgn0013681	mt:ND3	-1.90111	7.23856e-06	2.05262e-06	4.30347e-05
144	FBgn0263133	mEFG1	-1.90054	9.69794e-10	1.2322e-09	5.75411e-09
145	FBgn0002021	l(2)37Bb	-1.8988	2.02483e-10	8.76466e-10	1.19567e-09
146	FBgn0000150	awd	-1.89859	3.77332e-09	2.60714e-09	2.22639e-08
147	FBgn0034793	asrij	-1.89817	1.22185e-08	6.12223e-09	7.20647e-08
148	FBgn0034627	eEFSec	-1.89779	2.51559e-08	1.0928e-08	1.48252e-07
149	FBgn0034735	CG4610	-1.89693	8.77673e-10	1.19615e-09	5.15811e-09
150	FBgn0032195	CG4908	-1.89637	4.66457e-10	9.70402e-10	2.73813e-09
151	FBgn0039331	ND-49L	-1.89273	0.00294683	0.000642744	0.0171692
152	FBgn0033093	CG3270	-1.88887	3.46665e-07	1.14763e-07	2.00408e-06
153	FBgn0032922	CG9249	-1.88648	1.14537e-07	4.14063e-08	6.5703e-07
154	FBgn0037330	mRpL44	-1.8863	6.18276e-10	1.04488e-09	3.54531e-09
155	FBgn0035064	TyrRS-m	-1.88281	1.63105e-10	8.60034e-10	9.30966e-10
156	FBgn0032031	CG13390	-1.88212	1.37309e-08	6.70949e-09	7.81927e-08
157	FBgn0037544	CG11035	-1.87933	3.01094e-10	8.89399e-10	1.71003e-09
158	FBgn0032222	CG5037	-1.8786	2.93725e-10	8.89399e-10	1.66564e-09
159	FBgn0038708	CG6255	-1.87832	0.0177534	0.00354311	0.10056
160	FBgn0034988	cN-IIIB	-1.87573	1.51176e-09	1.52761e-09	8.53373e-09
161	FBgn0260750	Mulk	-1.87475	6.18939e-10	1.04518e-09	3.4859e-09
162	FBgn0033426	CG1814	-1.87441	3.22969e-08	1.35015e-08	1.81692e-07
163	FBgn0039877	CG2118	-1.87342	1.43426e-10	8.60034e-10	8.04127e-10
164	FBgn0050108	CG30108	-1.86994	3.4363e-05	9.07707e-06	0.000191646
165	FBgn0032729	L2HGDH	-1.86574	1.90695e-09	1.72069e-09	1.05443e-08
166	FBgn0039562	Gp93	-1.86546	8.02704e-10	1.15481e-09	4.43681e-09
167	FBgn0263863	mRpL45	-1.86511	2.8021e-10	8.89399e-10	1.54824e-09
168	FBgn0002174	l(2)tid	-1.86092	1.69202e-10	8.60034e-10	9.27646e-10
169	FBgn0033357	Tom7	-1.86053	1.94451e-09	1.73774e-09	1.06529e-08
170	FBgn0037608	mRpL19	-1.85939	2.01706e-10	8.76466e-10	1.103e-09
171	FBgn0013676	mt:CoIII	-1.85923	1.32385e-09	1.42875e-09	7.23394e-09
172	FBgn0037955	CG6950	-1.8578	7.8979e-10	1.15121e-09	4.30145e-09
173	FBgn0040773	COX7C	-1.85702	2.20392e-10	8.8023e-10	1.19726e-09
174	FBgn0062442	Cisd2	-1.85606	1.19565e-10	8.60034e-10	6.48338e-10
175	FBgn0034727	mRpS29	-1.85597	3.75792e-10	9.26502e-10	2.03698e-09
176	FBgn0034497	Mpcp1	-1.85574	0.000521026	0.000122895	0.00282216
177	FBgn0034401	MetRS	-1.85572	8.12688e-11	8.60034e-10	4.40036e-10
178	FBgn0035964	Dhpr	-1.8555	1.22229e-10	8.60034e-10	6.61338e-10
179	FBgn0031459	CG2862	-1.8499	5.14194e-10	1.00341e-09	2.75305e-09
180	FBgn0025111	Ant2	-1.84974	1.64075e-09	1.59184e-09	8.78157e-09
181	FBgn0033038	CG7791	-1.84888	2.49728e-10	8.87769e-10	1.33467e-09
182	FBgn0250837	dUTPase	-1.84712	2.76163e-10	8.89399e-10	1.4696e-09
183	FBgn0033989	CG7639	-1.84644	1.40291e-10	8.60034e-10	7.43633e-10
184	FBgn0034877	levy	-1.84388	8.10045e-09	4.48585e-09	4.2785e-08
185	FBgn0040237	bor	-1.8422	5.63811e-11	8.60034e-10	2.96424e-10
186	FBgn0038127	CG8476	-1.84097	0.208914	0.035559	1.09527
187	FBgn0032720	mRpL13	-1.83841	1.03682e-09	1.26715e-09	5.40329e-09
188	FBgn0030676	CG12379	-1.83725	2.86243e-08	1.21706e-08	1.48756e-07
189	FBgn0033891	CG8067	-1.83672	1.24918e-09	1.39166e-09	6.48498e-09
190	FBgn0039855	CG1638	-1.83407	8.2029e-05	2.09247e-05	0.000424216
191	FBgn0036762	CG7430	-1.83399	5.04879e-10	9.99863e-10	2.61009e-09
192	FBgn0026872	CG14777	-1.82619	1.45493e-07	5.14675e-08	7.40569e-07
193	FBgn0041004	CG17715	-1.82537	1.65213e-05	4.5226e-06	8.38076e-05
194	FBgn0029897	RpL17	-1.82276	2.86767e-08	1.2188e-08	1.45023e-07
195	FBgn0039850	CG11333	-1.82232	0.0427957	0.0081477	0.216204
196	FBgn0039635	CG11876	-1.82194	2.85618e-09	2.18653e-09	1.44148e-08
197	FBgn0010808	Chchd3	-1.81922	1.40542e-10	8.60034e-10	7.04038e-10
198	FBgn0023535	arg	-1.81906	9.77774e-08	3.58498e-08	4.89645e-07
199	FBgn0036749	CG7460	-1.81855	1.8404e-07	6.3962e-08	9.20074e-07
200	FBgn0039159	mRpS24	-1.81761	7.66516e-10	1.14262e-09	3.82178e-09
201	FBgn0037892	mRpL40	-1.81522	1.39185e-09	1.46347e-09	6.90491e-09
202	FBgn0030597	Eo	-1.8149	0.00015647	3.89307e-05	0.000774689
203	FBgn0039406	RpL34a	-1.81133	1.21282e-09	1.36824e-09	5.95708e-09
204	FBgn0051713	Apf	-1.81043	6.01144e-09	3.61752e-09	2.94781e-08
205	FBgn0032287	CG6415	-1.80977	0.0396023	0.00757052	0.193877
206	FBgn0037686	RpL34b	-1.80912	4.07415e-08	1.65252e-08	1.9906e-07
207	FBgn0037891	CG5214	-1.80876	3.60272e-09	2.52925e-09	1.75911e-08
208	FBgn0032154	mtDNA-helicase	-1.80623	1.28655e-10	8.60034e-10	6.25717e-10
209	FBgn0010198	RpS15Aa	-1.80574	1.01481e-08	5.31409e-09	4.92912e-08
210	FBgn0025592	Gk1	-1.80444	6.30117e-09	3.73125e-09	3.05561e-08
211	FBgn0035951	CG5068	-1.80343	1.79841e-09	1.66399e-09	8.70393e-09
212	FBgn0033734	CG8520	-1.80239	5.96429e-10	1.02893e-09	2.87629e-09
213	FBgn0026089	CG14817	-1.80232	1.00211e-09	1.2497e-09	4.83111e-09
214	FBgn0083968	CG34132	-1.79812	1.12437e-10	8.60034e-10	5.37173e-10
215	FBgn0031684	ND-13A	-1.79788	4.85009e-10	9.78804e-10	2.31641e-09
216	FBgn0260481	CG32454	-1.79681	3.57009e-05	9.41423e-06	0.00017029
217	FBgn0029118	Sucb	-1.79577	6.03729e-10	1.0325e-09	2.87327e-09
218	FBgn0033903	CG8323	-1.79487	3.86735e-08	1.58032e-08	1.83468e-07
219	FBgn0039835	mRpL32	-1.79436	3.06971e-10	8.9185e-10	1.45535e-09
220	FBgn0028426	JhI-1	-1.79334	1.11287e-10	8.60034e-10	5.25931e-10
221	FBgn0031357	mRpL48	-1.79249	8.03025e-09	4.45685e-09	3.7854e-08
222	FBgn0027088	GlyRS	-1.79162	2.04993e-10	8.76867e-10	9.65708e-10
223	FBgn0035753	RpL18	-1.7903	1.14935e-07	4.1529e-08	5.39569e-07
224	FBgn0003116	pn	-1.78898	3.35295e-10	9.05022e-10	1.56664e-09
225	FBgn0003676	CCT1	-1.78856	1.13275e-10	8.60034e-10	5.28441e-10
226	FBgn0261602	RpL8	-1.78574	3.69435e-08	1.51958e-08	1.7127e-07
227	FBgn0037001	ND-39	-1.78532	1.54237e-08	7.32763e-09	7.13708e-08
228	FBgn0004465	Su(P)	-1.78503	1.14819e-10	8.60034e-10	5.30977e-10
229	FBgn0030692	mRpS30	-1.78342	2.13034e-09	1.83269e-09	9.81805e-09
230	FBgn0027084	LysRS	-1.78254	1.18025e-10	8.60034e-10	5.42426e-10
231	FBgn0037328	RpL35A	-1.78194	3.77204e-08	1.54609e-08	1.7293e-07
232	FBgn0030612	CG5599	-1.78122	2.56106e-10	8.89399e-10	1.17087e-09
233	FBgn0086706	pix	-1.7812	3.17931e-09	2.34019e-09	1.45308e-08
234	FBgn0261955	kdn	-1.78081	1.08351e-10	8.60034e-10	4.94752e-10
235	FBgn0033246	ACC	-1.77997	8.29549e-09	4.57207e-09	3.78092e-08
236	FBgn0021967	ND-PDSW	-1.77857	2.99338e-09	2.25052e-09	1.35932e-08
237	FBgn0036909	CG15881	-1.77779	1.64752e-10	8.60034e-10	7.47698e-10
238	FBgn0031188	CG14613	-1.77767	7.56721e-11	8.60034e-10	3.43005e-10
239	FBgn0040234	c12.2	-1.77655	1.1991e-09	1.35955e-09	5.41707e-09
240	FBgn0036990	mRpL15	-1.77439	2.17963e-10	8.8023e-10	9.79023e-10
241	FBgn0038474	mRpS11	-1.77395	1.47541e-10	8.60034e-10	6.61907e-10
242	FBgn0010100	Acon	-1.77254	2.57027e-10	8.89399e-10	1.14962e-09
243	FBgn0031505	ND-B14.5B	-1.77207	1.84866e-08	8.46896e-09	8.25124e-08
244	FBgn0250814	UQCR-C2	-1.77195	1.42965e-08	6.91169e-09	6.3772e-08
245	FBgn0036830	CG14077	-1.7704	1.14593e-08	5.82685e-09	5.09633e-08
246	FBgn0039765	mRpS18C	-1.76968	3.31799e-09	2.39857e-09	1.47254e-08
247	FBgn0030853	ND-24	-1.76968	1.95449e-09	1.74125e-09	8.67151e-09
248	FBgn0016691	ATPsynO	-1.7642	8.06874e-09	4.47378e-09	3.53867e-08
249	FBgn0034363	CG5327	-1.76414	9.42262e-07	2.93639e-07	4.13e-06
250	FBgn0086712	Egm	-1.76356	1.10215e-09	1.30384e-09	4.82226e-09
251	FBgn0027291	l(1)G0156	-1.76317	1.45527e-09	1.4942e-09	6.36168e-09
252	FBgn0261938	mtRNApol	-1.76037	9.80294e-10	1.23983e-09	4.25778e-09
253	FBgn0036853	mRpL21	-1.75925	1.10052e-09	1.30299e-09	4.77437e-09
254	FBgn0035335	mRpL23	-1.75871	1.09224e-09	1.29757e-09	4.73569e-09
255	FBgn0003360	sesB	-1.75785	8.35942e-09	4.6002e-09	3.61917e-08
256	FBgn0030433	mRpL49	-1.75695	3.80814e-10	9.29689e-10	1.64393e-09
257	FBgn0039358	CG5028	-1.75694	2.27063e-10	8.83049e-10	9.79917e-10
258	FBgn0024958	Irp-1A	-1.75676	2.17828e-09	1.85503e-09	9.3979e-09
259	FBgn0035203	CG9149	-1.75616	2.99421e-10	8.89399e-10	1.29032e-09
260	FBgn0030610	CG9065	-1.75599	8.86055e-09	4.7898e-09	3.81723e-08
261	FBgn0028962	AlaRS-m	-1.75574	1.45944e-09	1.49713e-09	6.28381e-09
262	FBgn0001098	Gdh	-1.75372	1.07982e-09	1.29388e-09	4.63722e-09
263	FBgn0034893	mRpL43	-1.75254	5.57885e-10	1.02186e-09	2.39027e-09
264	FBgn0003141	pr	-1.75049	1.25635e-10	8.60034e-10	5.36275e-10
265	FBgn0035266	Gk2	-1.75001	8.50671e-10	1.18052e-09	3.6259e-09
266	FBgn0034001	mRpL41	-1.74882	1.24666e-08	6.21734e-09	5.30161e-08
267	FBgn0032511	ND-B22	-1.74847	6.19136e-09	3.68662e-09	2.63071e-08
268	FBgn0025336	CG4882	-1.74846	5.97691e-10	1.02893e-09	2.53886e-09
269	FBgn0030460	CG2453	-1.748	3.25593e-09	2.36971e-09	1.38108e-08
270	FBgn0035600	Cyt-c1	-1.74689	5.45664e-10	1.0149e-09	2.30928e-09
271	FBgn0039111	PTPMT1	-1.74592	7.6927e-10	1.14262e-09	3.25374e-09
272	FBgn0037529	mRpS9	-1.7443	3.51136e-09	2.48894e-09	1.48097e-08
273	FBgn0021856	l(2)k14505	-1.74332	1.7773e-09	1.65535e-09	7.48116e-09
274	FBgn0039357	CG4743	-1.74176	3.35607e-10	9.05022e-10	1.40828e-09
275	FBgn0010348	Arf79F	-1.74138	1.76386e-09	1.64831e-09	7.39738e-09
276	FBgn0034645	ND-B12	-1.74049	8.95939e-10	1.20648e-09	3.75214e-09
277	FBgn0031877	CG10399	-1.73989	9.90807e-10	1.24254e-09	4.14594e-09
278	FBgn0038923	mRpL35	-1.73962	6.83935e-10	1.10124e-09	2.86025e-09
279	FBgn0010217	ATPsynbeta	-1.73904	1.56181e-09	1.55327e-09	6.52972e-09
280	FBgn0032236	mRpS7	-1.7385	1.87009e-10	8.63004e-10	7.81201e-10
281	FBgn0026741	mRpL18	-1.73727	3.28897e-09	2.38483e-09	1.3716e-08
282	FBgn0038426	mRpS33	-1.73509	7.84848e-10	1.14712e-09	3.25753e-09
283	FBgn0044030	mRpS14	-1.73467	1.40792e-08	6.83755e-09	5.83383e-08
284	FBgn0032646	mEFTs	-1.73455	1.17224e-10	8.60034e-10	4.85591e-10
285	FBgn0031231	mRpL10	-1.73434	1.42658e-09	1.48139e-09	5.90455e-09
286	FBgn0037251	CG9804	-1.73357	1.12732e-08	5.75409e-09	4.65556e-08
287	FBgn0029514	312	-1.73136	8.01926e-09	4.45332e-09	3.29073e-08
288	FBgn0039846	PNPase	-1.73106	1.51138e-09	1.52761e-09	6.19517e-09
289	FBgn0038723	CG6195	-1.7291	3.0166e-10	8.89399e-10	1.23006e-09
290	FBgn0029718	mRpL30	-1.7275	1.5136e-10	8.60034e-10	6.14495e-10
291	FBgn0022344	CG10340	-1.72672	1.2761e-09	1.40701e-09	5.17084e-09
292	FBgn0016120	ATPsynD	-1.726	2.14542e-09	1.83711e-09	8.69101e-09
293	FBgn0033918	CG8531	-1.72539	9.50097e-11	8.60034e-10	3.84567e-10
294	FBgn0034362	CG5323	-1.72537	1.94697e-10	8.63004e-10	7.87852e-10
295	FBgn0265178	CG44243	-1.72521	5.47805e-10	1.0149e-09	2.21491e-09
296	FBgn0033961	ND-B15	-1.72435	1.61254e-09	1.5798e-09	6.5093e-09
297	FBgn0029888	ND-ASHI	-1.72393	1.05721e-08	5.47986e-09	4.26183e-08
298	FBgn0027358	Tim9b	-1.72377	9.0461e-11	8.60034e-10	3.64468e-10
299	FBgn0031041	CG12788	-1.72377	9.0461e-11	8.60034e-10	3.64369e-10
300	FBgn0051759	CG31759	-1.72295	1.32361e-09	1.42875e-09	5.3184e-09
301	FBgn0034177	AsnRS-m	-1.7228	4.22959e-09	2.80647e-09	1.69858e-08
302	FBgn0039836	CG1750	-1.72153	3.42776e-08	1.42075e-08	1.37249e-07
303	FBgn0017567	ND-23	-1.72142	3.88614e-10	9.33905e-10	1.55519e-09
304	FBgn0017579	RpL14	-1.72138	2.88324e-08	1.2242e-08	1.15353e-07
305	FBgn0262467	Scox	-1.72107	1.70438e-10	8.60034e-10	6.81339e-10
306	FBgn0045770	S-Lap3	-1.71883	0.0290642	0.00565137	0.115349
307	FBgn0032790	CG10194	-1.71833	1.35908e-08	6.65467e-09	5.38666e-08
308	FBgn0028342	ATPsyndelta	-1.71805	6.10947e-10	1.03577e-09	2.42082e-09
309	FBgn0029161	slmo	-1.7176	2.22318e-10	8.8023e-10	8.79975e-10
310	FBgn0033235	CG8728	-1.71743	1.21616e-10	8.60034e-10	4.80996e-10
311	FBgn0034986	mRpS17	-1.71735	4.2699e-10	9.57361e-10	1.68831e-09
312	FBgn0019957	ND-42	-1.71587	3.8777e-08	1.58303e-08	1.52917e-07
313	FBgn0032833	COX4	-1.71307	1.82985e-09	1.68213e-09	7.16844e-09
314	FBgn0040529	COX7A	-1.71229	1.92246e-09	1.72596e-09	7.51934e-09
315	FBgn0027794	Lrpprc2	-1.71141	1.29106e-09	1.41744e-09	5.0378e-09
316	FBgn0030592	CG9514	-1.71057	0.000248805	6.06981e-05	0.000969076
317	FBgn0030668	CG8128	-1.70891	7.67224e-09	4.31294e-09	2.97347e-08
318	FBgn0266582	ND-30	-1.70869	3.63017e-09	2.53918e-09	1.40581e-08
319	FBgn0266582	ND-30	-1.70869	3.63017e-09	2.53918e-09	1.40581e-08
320	FBgn0019960	Mitofilin	-1.70812	1.45732e-10	8.60034e-10	5.63039e-10
321	FBgn0033184	mEFTu2	-1.70702	1.70466e-08	7.92799e-09	6.56721e-08
322	FBgn0011211	blw	-1.70669	4.16842e-09	2.78227e-09	1.60506e-08
323	FBgn0039115	CG10214	-1.70522	5.67485e-10	1.0267e-09	2.17497e-09
324	FBgn0037687	CG8132	-1.70473	2.75277e-09	2.13561e-09	1.05341e-08
325	FBgn0027083	MetRS-m	-1.70365	1.38159e-09	1.46016e-09	5.27609e-09
326	FBgn0042083	CG3267	-1.70359	7.78101e-10	1.14681e-09	2.97069e-09
327	FBgn0035942	ValRS-m	-1.70307	5.75891e-10	1.0267e-09	2.19586e-09
328	FBgn0285951	mRpS34	-1.70282	2.83551e-10	8.89399e-10	1.08007e-09
329	FBgn0024957	Irp-1B	-1.7027	1.69916e-10	8.60034e-10	6.47057e-10
330	FBgn0031066	COX6B	-1.70206	9.8422e-10	1.24113e-09	3.74225e-09
331	FBgn0017566	ND-75	-1.70138	8.49128e-09	4.65192e-09	3.22365e-08
332	FBgn0031436	ND-B17.2	-1.69993	2.86231e-09	2.18956e-09	1.08388e-08
333	FBgn0010438	mtSSB	-1.69918	9.56233e-11	8.60034e-10	3.61733e-10
334	FBgn0036629	GluRS-m	-1.69871	5.40019e-09	3.35671e-09	2.04076e-08
335	FBgn0030718	ND-20	-1.69805	1.44298e-09	1.49047e-09	5.44342e-09
336	FBgn0004797	mdy	-1.69738	1.83386e-09	1.68213e-09	6.90568e-09
337	FBgn0033100	CG3420	-1.69628	2.31657e-10	8.83049e-10	8.69914e-10
338	FBgn0037526	ArgRS-m	-1.6962	2.11817e-10	8.76867e-10	7.95209e-10
339	FBgn0011455	ND-SGDH	-1.69599	3.36442e-10	9.05022e-10	1.26244e-09
340	FBgn0033690	EndoG	-1.69527	1.58601e-08	7.4884e-09	5.93773e-08
341	FBgn0027093	ArgRS	-1.69335	5.86458e-10	1.02693e-09	2.18569e-09
342	FBgn0002031	l(2)37Cc	-1.69219	3.80063e-10	9.29265e-10	1.41363e-09
343	FBgn0033879	CG6543	-1.69211	2.33143e-10	8.83049e-10	8.66734e-10
344	FBgn0003279	RpL4	-1.6905	5.26116e-09	3.29395e-09	1.95004e-08
345	FBgn0038922	Idh3b	-1.69049	5.35783e-10	1.01392e-09	1.98538e-09
346	FBgn0033208	mRpL52	-1.68847	9.93305e-10	1.24267e-09	3.66886e-09
347	FBgn0011361	ND-ACP	-1.68839	2.4957e-10	8.87769e-10	9.21582e-10
348	FBgn0011787	mRpL12	-1.6881	2.46936e-09	2.00282e-09	9.11175e-09
349	FBgn0037329	POLDIP2	-1.68781	2.07983e-09	1.80885e-09	7.66869e-09
350	FBgn0037602	SLIRP2	-1.68698	3.26544e-08	1.3635e-08	1.20313e-07
351	FBgn0036892	Lon	-1.68679	4.81984e-10	9.78782e-10	1.77496e-09
352	FBgn0034351	rswl	-1.68539	2.90566e-10	8.89399e-10	1.06713e-09
353	FBgn0030733	UQCR-14	-1.68405	4.72195e-10	9.70402e-10	1.72948e-09
354	FBgn0038486	CG5265	-1.68336	0.206279	0.0351776	0.754969
355	FBgn0027786	Mtch	-1.68304	1.47228e-09	1.50189e-09	5.38447e-09
356	FBgn0086130	Dbp21E2	-1.68204	1.38851e-08	6.77096e-09	5.06937e-08
357	FBgn0036824	CG3902	-1.68175	3.4252e-09	2.45117e-09	1.2496e-08
358	FBgn0013684	mt:ND5	-1.68174	6.79038e-07	2.15499e-07	2.4767e-06
359	FBgn0031774	CG9147	-1.68145	7.88268e-09	4.39951e-09	2.87228e-08
360	FBgn0037610	CG8043	-1.68078	1.0015e-08	5.26243e-09	3.64658e-08
361	FBgn0034938	CG3803	-1.67898	1.38117e-09	1.46016e-09	5.01179e-09
362	FBgn0038683	CG11779	-1.67882	1.80527e-10	8.60034e-10	6.54912e-10
363	FBgn0019830	colt	-1.67446	2.30618e-09	1.91906e-09	8.29746e-09
364	FBgn0015245	Hsp60A	-1.6734	2.94454e-09	2.22482e-09	1.05686e-08
365	FBgn0031093	CG9581	-1.67295	1.59022e-09	1.57058e-09	5.70354e-09
366	FBgn0030686	mRpL3	-1.67291	1.4493e-10	8.60034e-10	5.19434e-10
367	FBgn0035374	mRpS35	-1.6725	1.12837e-09	1.31524e-09	4.03926e-09
368	FBgn0024182	waw	-1.6724	3.62606e-10	9.22037e-10	1.29709e-09
369	FBgn0029868	ND-B16.6	-1.67209	4.64264e-10	9.70402e-10	1.66033e-09
370	FBgn0010241	Mdr50	-1.67206	7.3376e-05	1.88093e-05	0.000262286
371	FBgn0035122	mRpL17	-1.67199	1.73701e-09	1.63703e-09	6.20755e-09
372	FBgn0250874	ttm50	-1.67194	2.90802e-09	2.21355e-09	1.03899e-08
373	FBgn0038805	TFAM	-1.67135	1.38303e-10	8.60034e-10	4.93779e-10
374	FBgn0026761	Trap1	-1.67068	1.13568e-09	1.31628e-09	4.04593e-09
375	FBgn0038234	mRpL11	-1.6699	1.59354e-09	1.57168e-09	5.66487e-09
376	FBgn0039802	dj-1beta	-1.66984	1.68563e-09	1.6178e-09	5.98938e-09
377	FBgn0263911	COX8	-1.66948	4.41386e-09	2.88935e-09	1.5672e-08
378	FBgn0038662	Mpc1	-1.66929	3.60493e-10	9.22037e-10	1.27876e-09
379	FBgn0039854	CG1635	-1.66918	2.82662e-08	1.20439e-08	1.00244e-07
380	FBgn0038326	CG5044	-1.66814	2.134e-09	1.83435e-09	7.55904e-09
381	FBgn0010551	Phb2	-1.66737	2.27818e-10	8.83049e-10	8.06206e-10
382	FBgn0031651	mRpL24	-1.66726	5.94357e-10	1.02893e-09	2.10282e-09
383	FBgn0020235	ATPsyngamma	-1.66718	9.21701e-10	1.21365e-09	3.2594e-09
384	FBgn0037370	CG1236	-1.66705	1.99168e-10	8.72556e-10	7.04145e-10
385	FBgn0031500	CG17221	-1.66457	2.8215e-08	1.20252e-08	9.9398e-08
386	FBgn0031639	mRpS2	-1.66454	5.95286e-10	1.02893e-09	2.09662e-09
387	FBgn0033900	CysRS-m	-1.66433	7.84839e-10	1.14712e-09	2.76227e-09
388	FBgn0039909	ND-49	-1.66305	1.80136e-09	1.66399e-09	6.322e-09
389	FBgn0262559	Mdh2	-1.66235	5.77191e-09	3.50907e-09	2.02187e-08
390	FBgn0027359	Tim8	-1.66202	5.3786e-09	3.35134e-09	1.88188e-08
391	FBgn0263006	SERCA	-1.65988	4.42857e-10	9.62296e-10	1.53969e-09
392	FBgn0021906	RFeSP	-1.65986	2.14373e-09	1.83711e-09	7.4514e-09
393	FBgn0010213	Sod2	-1.65928	2.51138e-09	2.01855e-09	8.71914e-09
394	FBgn0035355	CG16985	-1.65915	4.62471e-08	1.84646e-08	1.60488e-07
395	FBgn0032033	CG13392	-1.65906	5.7864e-10	1.0267e-09	2.00754e-09
396	FBgn0037873	SdhC	-1.65873	3.47534e-09	2.47143e-09	1.20462e-08
397	FBgn0032513	CG6565	-1.65799	1.54804e-10	8.60034e-10	5.35456e-10
398	FBgn0037715	CG9399	-1.65551	1.15632e-07	4.17599e-08	3.96732e-07
399	FBgn0035518	CG15011	-1.65519	9.89784e-10	1.24254e-09	3.3928e-09
400	FBgn0083953	CG34117	-1.65495	1.12347e-09	1.3119e-09	3.84661e-09
401	FBgn0036728	UQCR-Q	-1.65434	5.05209e-10	9.99863e-10	1.72619e-09
402	FBgn0039252	CG11771	-1.65399	3.14745e-10	8.96734e-10	1.07418e-09
403	FBgn0021944	Coprox	-1.65396	4.232e-10	9.54864e-10	1.44399e-09
404	FBgn0038224	ATPsynE	-1.6521	7.72622e-10	1.14488e-09	2.6236e-09
405	FBgn0037356	CG12170	-1.65178	1.66359e-09	1.60455e-09	5.64776e-09
406	FBgn0047038	ND-13B	-1.65141	9.20525e-10	1.21365e-09	3.12155e-09
407	FBgn0016119	ATPsynCF6	-1.65055	1.53035e-10	8.60034e-10	5.1765e-10
408	FBgn0275436	PheRS-m	-1.65044	2.19406e-09	1.86353e-09	7.41986e-09
409	FBgn0261276	Opa1	-1.64946	1.38849e-10	8.60034e-10	4.68814e-10
410	FBgn0027108	Inx2	-1.64937	5.27319e-10	1.01362e-09	1.77964e-09
411	FBgn0261381	mtTFB1	-1.64838	3.35138e-10	9.05022e-10	1.12874e-09
412	FBgn0034792	YME1L	-1.64762	3.25242e-10	9.00587e-10	1.09393e-09
413	FBgn0264294	Cyt-b5	-1.64722	5.31516e-10	1.01392e-09	1.7861e-09
414	FBgn0030554	CG1434	-1.64644	9.53208e-10	1.22584e-09	3.19809e-09
415	FBgn0024360	MTPAP	-1.64635	2.41808e-10	8.87769e-10	8.11102e-10
416	FBgn0036173	CG7394	-1.64557	1.82298e-09	1.67744e-09	6.09698e-09
417	FBgn0032393	CG12264	-1.64538	1.07559e-09	1.29313e-09	3.59488e-09
418	FBgn0031069	Pmp70	-1.64455	7.27884e-10	1.11957e-09	2.42895e-09
419	FBgn0250789	alpha-Spec	-1.6437	1.99269e-10	8.72556e-10	6.6273e-10
420	FBgn0034936	CG2970	-1.64283	1.51289e-10	8.60034e-10	5.02145e-10
421	FBgn0025839	ND-B14.5A	-1.64205	7.65859e-09	4.30639e-09	2.53857e-08
422	FBgn0014028	SdhB	-1.64202	1.0041e-09	1.25145e-09	3.32751e-09
423	FBgn0003423	slgA	-1.64169	1.92524e-10	8.63004e-10	6.37586e-10
424	FBgn0260407	mRpS23	-1.64113	1.8225e-10	8.60034e-10	6.03158e-10
425	FBgn0052736	CG32736	-1.64038	9.12101e-10	1.21155e-09	3.01391e-09
426	FBgn0027360	Tim10	-1.63777	1.03617e-09	1.26715e-09	3.40343e-09
427	FBgn0260223	CG42497	-1.63777	1.03617e-09	1.26715e-09	3.40268e-09
428	FBgn0031830	COX5B	-1.63705	9.98769e-10	1.24626e-09	3.27481e-09
429	FBgn0035473	mge	-1.63581	2.06455e-10	8.76867e-10	6.75591e-10
430	FBgn0038961	CG13850	-1.63538	2.09574e-10	8.76867e-10	6.84443e-10
431	FBgn0015031	cype	-1.63471	7.76213e-09	4.34862e-09	2.53223e-08
432	FBgn0035334	CG8993	-1.63456	2.29314e-10	8.83049e-10	7.4776e-10
434	FBgn0259727	CG42381	-1.6345	8.72739e-11	8.60034e-10	2.84338e-10
433	FBgn0259726	CG42380	-1.6345	8.72739e-11	8.60034e-10	2.84401e-10
435	FBgn0037369	CG2100	-1.63383	4.62827e-10	9.69683e-10	1.50229e-09
436	FBgn0031771	ND-51	-1.63322	1.31009e-09	1.42324e-09	4.24317e-09
437	FBgn0034919	CG5569	-1.63286	6.07187e-09	3.6417e-09	1.96358e-08
438	FBgn0001220	Hsc70-5	-1.63186	2.7453e-10	8.89399e-10	8.85684e-10
439	FBgn0032229	CG5045	-1.63179	9.82473e-10	1.24054e-09	3.16894e-09
440	FBgn0030552	mRpL38	-1.63096	4.60657e-10	9.68326e-10	1.48262e-09
441	FBgn0032818	CG10628	-1.63045	3.88168e-09	2.65714e-09	1.24689e-08
442	FBgn0050481	mRpL53	-1.63007	1.2121e-10	8.60034e-10	3.88768e-10
443	FBgn0036763	TrpRS-m	-1.62952	1.18042e-09	1.34658e-09	3.77871e-09
444	FBgn0028646	aralar1	-1.62892	1.36298e-10	8.60034e-10	4.35469e-10
445	FBgn0035046	ND-19	-1.6284	4.13154e-10	9.45959e-10	1.31662e-09
446	FBgn0037008	mTerf3	-1.62764	5.97432e-08	2.30244e-08	1.89939e-07
447	FBgn0014930	CG2846	-1.62722	1.68771e-09	1.61907e-09	5.3622e-09
448	FBgn0283494	Adk2	-1.62626	2.91943e-09	2.21676e-09	9.22633e-09
449	FBgn0001989	ND-B17	-1.6258	9.10902e-09	4.89324e-09	2.87508e-08
450	FBgn0021825	DCTN2-p50	-1.62543	2.8933e-09	2.20574e-09	9.11277e-09
451	FBgn0031660	mRpL28	-1.62391	3.38134e-09	2.43123e-09	1.06094e-08
452	FBgn0266599	Hsc70-4	-1.62348	9.32505e-09	4.97834e-09	2.92032e-08
453	FBgn0034576	ND-B14.7	-1.62251	8.64146e-10	1.18916e-09	2.70055e-09
454	FBgn0001233	Hsp83	-1.62225	6.20522e-09	3.69179e-09	1.93675e-08
455	FBgn0037138	P5CDh1	-1.62037	2.70554e-10	8.89399e-10	8.41969e-10
456	FBgn0016687	Nurf-38	-1.62035	2.654e-09	2.0908e-09	8.25755e-09
457	FBgn0037643	skap	-1.61907	3.99174e-10	9.40286e-10	1.23887e-09
458	FBgn0015622	Cnx99A	-1.61722	3.62739e-09	2.53837e-09	1.1218e-08
459	FBgn0038519	Prx3	-1.61631	2.9264e-09	2.21714e-09	9.03326e-09
460	FBgn0001247	Ide	-1.61589	2.55836e-10	8.89399e-10	7.88897e-10
461	FBgn0034940	CG16787	-1.61576	3.85262e-09	2.64485e-09	1.1875e-08
462	FBgn0019624	COX5A	-1.61495	1.79342e-09	1.6631e-09	5.51418e-09
463	FBgn0031021	ND-18	-1.61493	2.56365e-08	1.11075e-08	7.87914e-08
464	FBgn0029502	COQ7	-1.61396	2.99832e-09	2.25266e-09	9.19796e-09
465	FBgn0034753	CG2852	-1.61375	1.16485e-08	5.90063e-09	3.57193e-08
466	FBgn0035032	ATPsynF	-1.61345	1.15484e-09	1.32944e-09	3.53904e-09
467	FBgn0031228	ND-15	-1.61337	1.79106e-09	1.66233e-09	5.48765e-09
468	FBgn0039830	ATPsynC	-1.61281	2.26446e-09	1.89255e-09	6.92668e-09
469	FBgn0036569	IleRS-m	-1.61129	4.86431e-09	3.1082e-09	1.48243e-08
470	FBgn0016054	phr6-4	-1.61093	3.9606e-08	1.61196e-08	1.20504e-07
471	FBgn0023517	Pgam5	-1.61076	2.21253e-10	8.8023e-10	6.72628e-10
472	FBgn0004406	tam	-1.61058	1.2712e-10	8.60034e-10	3.86061e-10
473	FBgn0039184	CG6432	-1.6092	0.000103412	2.61736e-05	0.000313039
474	FBgn0040666	CG12848	-1.60912	7.08026e-09	4.05163e-09	2.14282e-08
475	FBgn0020764	Alas	-1.60853	2.46591e-08	1.07428e-08	7.45391e-08
476	FBgn0036820	Grx1	-1.60821	3.40843e-09	2.44414e-09	1.02987e-08
477	FBgn0037632	CCT7	-1.60666	2.98128e-10	8.89399e-10	8.97523e-10
478	FBgn0039993	CG17691	-1.60642	2.81755e-10	8.89399e-10	8.47717e-10
479	FBgn0030403	CG1824	-1.60628	6.81162e-09	3.94434e-09	2.04859e-08
480	FBgn0031060	CG14231	-1.6061	1.46635e-08	7.05573e-09	4.40914e-08
481	FBgn0039360	CLS	-1.60361	7.93649e-10	1.15457e-09	2.37488e-09
482	FBgn0032595	CG17996	-1.60233	5.61904e-09	3.43973e-09	1.67803e-08
483	FBgn0037018	CG4042	-1.60204	4.97168e-09	3.15889e-09	1.48382e-08
484	FBgn0037102	CRIF	-1.60097	8.78104e-09	4.76417e-09	2.61234e-08
485	FBgn0029158	Las	-1.60077	1.72995e-09	1.63703e-09	5.14451e-09
486	FBgn0266268	FeCH	-1.60052	3.22376e-10	8.96734e-10	9.57911e-10
487	FBgn0038974	CG5377	-1.59918	3.01743e-09	2.26146e-09	8.94458e-09
488	FBgn0036889	CG14100	-1.59916	1.37071e-09	1.45495e-09	4.0624e-09
489	FBgn0260743	GC1	-1.59911	2.47763e-10	8.87769e-10	7.34004e-10
490	FBgn0042132	CG18809	-1.59892	3.38802e-09	2.43521e-09	1.00271e-08
491	FBgn0027785	NP15.6	-1.59832	3.70662e-10	9.22037e-10	1.09657e-09
492	FBgn0030678	CG11679	-1.59813	9.01351e-09	4.85288e-09	2.66549e-08
493	FBgn0027087	HisRS	-1.59762	2.89402e-10	8.89399e-10	8.54974e-10
494	FBgn0023519	mRpL16	-1.59743	9.82044e-09	5.18308e-09	2.89836e-08
495	FBgn0026666	MagR	-1.59706	2.37387e-08	1.03989e-08	6.99918e-08
496	FBgn0052174	CG32174	-1.59648	2.1473e-10	8.8023e-10	6.32237e-10
497	FBgn0030263	CG2076	-1.59628	1.0081e-09	1.25463e-09	2.96643e-09
498	FBgn0036488	CG6878	-1.59591	2.67726e-10	8.89399e-10	7.87028e-10
499	FBgn0039349	Ssadh	-1.5954	3.2639e-10	9.00587e-10	9.58723e-10
500	FBgn0037880	CG17726	-1.59415	2.19797e-09	1.8653e-09	6.43079e-09
501	FBgn0035515	CG14997	-1.59365	2.10377e-07	7.23288e-08	6.14551e-07
502	FBgn0038038	CG5167	-1.59324	1.13015e-09	1.31628e-09	3.29815e-09
503	FBgn0002593	RpLP1	-1.59317	1.6487e-08	7.72628e-09	4.81049e-08
504	FBgn0085468	ND-MWFE	-1.59299	2.63701e-08	1.13793e-08	7.6911e-08
505	FBgn0040751	CG13018	-1.59121	7.23809e-08	2.73099e-08	2.10404e-07
506	FBgn0040907	mRpL33	-1.5896	1.94233e-08	8.80951e-09	5.62857e-08
507	FBgn0039112	SdhD	-1.58869	2.54221e-09	2.03189e-09	7.34541e-09
508	FBgn0035272	mRpL46	-1.58841	8.42072e-10	1.17463e-09	2.43212e-09
509	FBgn0003714	tko	-1.58832	3.03572e-10	8.89399e-10	8.76455e-10
510	FBgn0263051	CG43346	-1.58806	2.36922e-10	8.84922e-10	6.83496e-10
511	FBgn0031703	CG12512	-1.58764	1.16769e-08	5.91084e-09	3.36802e-08
512	FBgn0037024	tzn	-1.58664	1.00974e-09	1.25484e-09	2.9068e-09
513	FBgn0031893	MICU1	-1.58618	4.12917e-10	9.45959e-10	1.18777e-09
514	FBgn0044511	mRpS21	-1.58559	9.25214e-10	1.21406e-09	2.65729e-09
515	FBgn0033209	CG12107	-1.58393	2.54141e-10	8.89399e-10	7.27381e-10
516	FBgn0033209	CG12107	-1.58393	2.54141e-10	8.89399e-10	7.27381e-10
517	FBgn0261797	Dhc64C	-1.58143	3.48199e-10	9.18509e-10	9.91054e-10
518	FBgn0038307	mRpS10	-1.58122	1.02213e-10	8.60034e-10	2.90755e-10
519	FBgn0030572	mRpS25	-1.58087	8.62799e-10	1.18807e-09	2.4515e-09
520	FBgn0035632	Ppat-Dpck	-1.58068	1.21064e-09	1.36726e-09	3.43522e-09
521	FBgn0039126	CG13601	-1.57936	3.98895e-10	9.40286e-10	1.12972e-09
522	FBgn0064115	GatC	-1.57869	1.71859e-09	1.63169e-09	4.86171e-09
523	FBgn0004407	DNApol-gamma35	-1.57869	1.71859e-09	1.63169e-09	4.86263e-09
524	FBgn0260747	CG5010	-1.57844	6.86917e-09	3.96453e-09	1.94247e-08
525	FBgn0038387	blp	-1.57799	1.48514e-09	1.50855e-09	4.19732e-09
526	FBgn0001995	mRpL4	-1.57742	1.26223e-09	1.39893e-09	3.56394e-09
527	FBgn0284245	eEF1alpha1	-1.57656	1.07584e-08	5.55622e-09	3.02844e-08
528	FBgn0035722	CG10075	-1.576	8.93051e-09	4.81668e-09	2.51105e-08
529	FBgn0004432	Cyp1	-1.57481	1.86244e-09	1.69698e-09	5.22685e-09
530	FBgn0035088	CG3776	-1.57433	4.10805e-08	1.66414e-08	1.15182e-07
531	FBgn0031428	CG9886	-1.5734	1.35817e-07	4.83803e-08	3.79516e-07
532	FBgn0038735	CG4662	-1.57327	2.2763e-09	1.90096e-09	6.35831e-09
533	FBgn0029890	CG4095	-1.573	3.67409e-08	1.5126e-08	1.02454e-07
534	FBgn0038924	CG6028	-1.57127	1.44705e-09	1.49296e-09	4.02235e-09
535	FBgn0050491	CG30491	-1.57092	1.53729e-09	1.54401e-09	4.27238e-09
536	FBgn0030584	CG14407	-1.56876	5.14188e-10	1.00341e-09	1.42582e-09
537	FBgn0035957	CG5144	-1.5653	2.16036e-05	5.82835e-06	5.96055e-05
538	FBgn0036928	Tom20	-1.5651	3.43914e-10	9.17301e-10	9.48525e-10
539	FBgn0028336	l(1)G0255	-1.56384	4.11279e-09	2.75976e-09	1.1318e-08
540	FBgn0035674	CG13295	-1.56287	8.24044e-09	4.55086e-09	2.26475e-08
541	FBgn0029594	CG14806	-1.56272	1.20068e-09	1.35955e-09	3.29864e-09
542	FBgn0261439	SdhA	-1.56271	8.98606e-10	1.2071e-09	2.4683e-09
543	FBgn0030786	mRpL22	-1.56077	1.21347e-09	1.36825e-09	3.31967e-09
544	FBgn0026261	bonsai	-1.56048	2.21203e-10	8.8023e-10	6.04585e-10
545	FBgn0011476	l(3)neo43	-1.55987	1.65361e-09	1.59997e-09	4.51628e-09
546	FBgn0016041	Tom40	-1.55986	8.48291e-10	1.17947e-09	2.3164e-09
547	FBgn0038467	AdSL	-1.55952	2.26749e-10	8.83049e-10	6.18606e-10
548	FBgn0027615	CG6404	-1.55801	3.16978e-10	8.96734e-10	8.61287e-10
549	FBgn0037710	CG9393	-1.55713	3.09531e-10	8.93529e-10	8.39672e-10
550	FBgn0035039	Adck	-1.55541	2.1139e-09	1.82219e-09	5.71252e-09
551	FBgn0032247	CG5188	-1.55412	6.40747e-09	3.77229e-09	1.72745e-08
552	FBgn0013678	mt:Cyt-b	-1.55323	2.54437e-05	6.80582e-06	6.84346e-05
553	FBgn0037778	mtTFB2	-1.55263	5.44314e-09	3.37728e-09	1.46296e-08
554	FBgn0083983	mRpL34	-1.55183	6.954e-07	2.20332e-07	1.86397e-06
555	FBgn0033524	Cyp49a1	-1.55174	2.8272e-05	7.536e-06	7.57676e-05
556	FBgn0261862	whd	-1.5517	7.30943e-10	1.12114e-09	1.95783e-09
557	FBgn0031881	MME1	-1.55101	5.2431e-09	3.28831e-09	1.40184e-08
558	FBgn0035298	SCOT	-1.55076	4.12475e-10	9.45959e-10	1.10184e-09
559	FBgn0030872	Ucp4A	-1.5504	1.48031e-09	1.5054e-09	3.95078e-09
560	FBgn0029665	CG14270	-1.55035	9.54359e-10	1.22659e-09	2.54616e-09
561	FBgn0037574	Coq2	-1.5499	1.03165e-09	1.26628e-09	2.75089e-09
562	FBgn0037777	CG11722	-1.5489	1.07729e-08	5.5597e-09	2.86795e-08
563	FBgn0033808	CG4627	-1.54867	2.76448e-09	2.14082e-09	7.35692e-09
564	FBgn0030092	fh	-1.54851	1.45602e-08	7.0123e-09	3.87205e-08
565	FBgn0033672	rho-7	-1.54748	5.98161e-10	1.02893e-09	1.58702e-09
566	FBgn0031068	Alr	-1.54576	1.67563e-08	7.82359e-09	4.43463e-08
567	FBgn0037970	GC2	-1.54556	5.4366e-07	1.75289e-07	1.43805e-06
568	FBgn0036857	CG9629	-1.54529	2.82869e-09	2.17638e-09	7.47562e-09
569	FBgn0031286	CG3862	-1.54335	3.67687e-08	1.51346e-08	9.68616e-08
570	FBgn0023536	CG3156	-1.54287	4.5192e-10	9.64738e-10	1.18904e-09
571	FBgn0038745	CG4538	-1.54213	5.9845e-10	1.02893e-09	1.57235e-09
572	FBgn0031700	CG14022	-1.54048	8.14415e-05	2.07798e-05	0.000213223
573	FBgn0037044	CG10585	-1.53989	4.8553e-09	3.10336e-09	1.27027e-08
574	FBgn0010516	wal	-1.53938	3.21933e-10	8.96734e-10	8.41373e-10
575	FBgn0010612	ATPsynG	-1.53684	7.34718e-09	4.17625e-09	1.91346e-08
576	FBgn0027610	Dic1	-1.53513	1.30316e-08	6.42643e-09	3.38026e-08
577	FBgn0029854	CG3566	-1.53488	5.97164e-09	3.6011e-09	1.54844e-08
578	FBgn0051739	AspRS-m	-1.53262	1.26907e-09	1.40215e-09	3.28095e-09
579	FBgn0032261	CG6094	-1.53131	5.96507e-09	3.60036e-09	1.53788e-08
580	FBgn0035483	Mul1	-1.53089	4.521e-09	2.9406e-09	1.16416e-08
581	FBgn0036211	CG5946	-1.53082	1.06082e-08	5.49504e-09	2.73068e-08
582	FBgn0001087	g	-1.53065	7.37442e-09	4.18396e-09	1.89794e-08
583	FBgn0037566	mRpL1	-1.52924	1.22886e-09	1.37835e-09	3.15559e-09
584	FBgn0029706	CG3626	-1.5287	4.76873e-09	3.0595e-09	1.2235e-08
585	FBgn0050022	CG30022	-1.52738	8.50949e-09	4.65764e-09	2.17913e-08
586	FBgn0039588	mIF2	-1.52597	6.49629e-09	3.81096e-09	1.65816e-08
587	FBgn0014391	sun	-1.52562	5.25483e-09	3.29192e-09	1.34036e-08
588	FBgn0050077	Blos1	-1.52454	5.18207e-09	3.26027e-09	1.3184e-08
589	FBgn0261380	mRpL37	-1.52325	9.57506e-10	1.22803e-09	2.43189e-09
590	FBgn0030352	sicily	-1.52294	2.04521e-08	9.18466e-09	5.19179e-08
591	FBgn0039689	CIA30	-1.5223	1.50835e-09	1.52633e-09	3.82244e-09
592	FBgn0263987	spoon	-1.52211	1.17608e-09	1.34635e-09	2.97889e-09
593	FBgn0062440	EMRE	-1.51945	3.87579e-09	2.65714e-09	9.75709e-09
594	FBgn0001091	Gapdh1	-1.51888	1.76879e-08	8.17347e-09	4.44983e-08
595	FBgn0027580	PCB	-1.51814	3.6747e-10	9.22037e-10	9.23364e-10
596	FBgn0040985	CG6115	-1.51574	1.49768e-09	1.51768e-09	3.74431e-09
597	FBgn0010352	Nc73EF	-1.5148	4.82871e-10	9.78804e-10	1.20378e-09
598	FBgn0038925	Cchl	-1.51325	5.45051e-10	1.0149e-09	1.35492e-09
599	FBgn0036334	CG11267	-1.50917	3.36598e-09	2.42344e-09	8.28835e-09
600	FBgn0040337	CG3021	-1.50775	2.20176e-09	1.86553e-09	5.40281e-09
601	FBgn0015781	P5cr	-1.50775	2.2698e-08	1.0023e-08	5.56884e-08
602	FBgn0283427	FASN1	-1.50726	6.64644e-07	2.11401e-07	1.62906e-06
603	FBgn0030717	CG8931	-1.50724	1.87205e-09	1.69921e-09	4.58768e-09
604	FBgn0029117	Surf1	-1.50663	1.05734e-09	1.27837e-09	2.58858e-09
605	FBgn0039674	CG1907	-1.50527	1.67543e-10	8.60034e-10	4.08899e-10
606	FBgn0005322	nmd	-1.50293	3.85764e-10	9.31024e-10	9.37783e-10
607	FBgn0053493	CG33493	-1.50276	1.78322e-06	5.37105e-07	4.33285e-06
608	FBgn0039153	GatB	-1.50257	2.6655e-09	2.09678e-09	6.47447e-09
609	FBgn0039525	CG5646	-1.5025	0.00123226	0.000280041	0.00299266
610	FBgn0027085	LeuRS-m	-1.5021	1.65696e-09	1.60104e-09	4.02079e-09
611	FBgn0285937	Rab1	-1.502	9.81254e-10	1.24031e-09	2.38073e-09
612	FBgn0035960	CG4942	-1.50176	3.37084e-08	1.40177e-08	8.17571e-08
613	FBgn0004907	14-3-3zeta	-1.50099	3.99105e-09	2.70577e-09	9.66422e-09
614	FBgn0024992	CG2658	-1.49547	7.14809e-10	1.11598e-09	1.71303e-09
615	FBgn0029891	Pink1	-1.495	8.38465e-10	1.17463e-09	2.00646e-09
616	FBgn0004888	Scsalpha	-1.49394	1.6633e-09	1.60455e-09	3.97198e-09
617	FBgn0035588	CG10672	-1.49289	5.6473e-09	3.45489e-09	1.3462e-08
618	FBgn0034368	CG5482	-1.49227	2.03647e-09	1.7893e-09	4.84753e-09
619	FBgn0038271	UQCR-C1	-1.49206	3.87761e-09	2.65714e-09	9.22422e-09
620	FBgn0033465	Etf-QO	-1.49157	1.02712e-09	1.26628e-09	2.43983e-09
621	FBgn0037186	CG11241	-1.49147	4.17741e-08	1.68801e-08	9.91993e-08
622	FBgn0038737	CG11447	-1.48891	1.35272e-07	4.82102e-08	3.19286e-07
623	FBgn0034245	UQCR-6.4	-1.48744	4.38833e-10	9.60965e-10	1.033e-09
624	FBgn0028325	l(1)G0334	-1.48705	1.19695e-09	1.3582e-09	2.81625e-09
625	FBgn0012036	Aldh	-1.48621	2.73393e-09	2.13259e-09	6.42542e-09
626	FBgn0261243	Psa	-1.4834	4.09061e-09	2.7498e-09	9.55205e-09
627	FBgn0020238	14-3-3epsilon	-1.48129	3.17453e-09	2.33747e-09	7.38389e-09
628	FBgn0020018	Ppox	-1.47981	1.05464e-09	1.27728e-09	2.44428e-09
629	FBgn0004636	Rap1	-1.47748	2.38144e-08	1.04278e-08	5.49703e-08
630	FBgn0039697	CG7834	-1.47725	1.65924e-08	7.764e-09	3.82821e-08
631	FBgn0029870	Marf	-1.47679	2.56542e-10	8.89399e-10	5.90977e-10
632	FBgn0032849	mRpS18B	-1.47627	2.42867e-09	1.97971e-09	5.59128e-09
633	FBgn0051159	mRRF2	-1.47369	6.14526e-09	3.66835e-09	1.40735e-08
634	FBgn0040389	mRpL14	-1.46951	2.45897e-09	1.99818e-09	5.57725e-09
635	FBgn0032397	Tom70	-1.46907	2.93374e-10	8.89399e-10	6.64597e-10
636	FBgn0013432	bcn92	-1.46774	5.90564e-10	1.02772e-09	1.33357e-09
637	FBgn0036702	CG6512	-1.46732	5.82353e-10	1.0267e-09	1.31343e-09
638	FBgn0001248	Idh	-1.46629	2.07439e-09	1.80662e-09	4.66863e-09
639	FBgn0039751	CG1983	-1.46603	6.97621e-08	2.63869e-08	1.56959e-07
640	FBgn0033856	CG13334	-1.46565	0.00940244	0.00194181	0.021142
641	FBgn0015790	Rab11	-1.4644	1.30125e-09	1.42192e-09	2.91933e-09
642	FBgn0050010	CG30010	-1.46404	7.58222e-08	2.84728e-08	1.69977e-07
643	FBgn0020653	Trxr-1	-1.46265	2.64169e-09	2.08554e-09	5.91139e-09
644	FBgn0038437	Sdhaf3	-1.4602	6.37929e-09	3.75984e-09	1.4228e-08
645	FBgn0034902	CG5532	-1.45886	2.26183e-07	7.73901e-08	5.03483e-07
646	FBgn0034432	CG7461	-1.4541	3.19118e-09	2.34329e-09	7.0424e-09
647	FBgn0032486	mRF1	-1.45289	3.69856e-09	2.57121e-09	8.14879e-09
648	FBgn0033570	ND-B14	-1.45283	1.35935e-09	1.44882e-09	2.99453e-09
649	FBgn0284252	Letm1	-1.45231	2.06361e-10	8.76867e-10	4.5419e-10
650	FBgn0011769	Fdx1	-1.452	1.50191e-08	7.18322e-09	3.30368e-08
651	FBgn0014032	Sptr	-1.44992	2.24728e-08	9.92969e-09	4.92791e-08
652	FBgn0030672	CG9281	-1.44899	1.1777e-09	1.34635e-09	2.5768e-09
653	FBgn0035169	CG13890	-1.44851	1.38587e-08	6.76114e-09	3.02648e-08
654	FBgn0028436	ECSIT	-1.44817	1.3322e-08	6.55153e-09	2.90714e-08
655	FBgn0025628	CG4199	-1.44735	1.06488e-09	1.28315e-09	2.32073e-09
656	FBgn0002524	lace	-1.44509	7.29394e-09	4.1504e-09	1.58078e-08
657	FBgn0020545	kraken	-1.4431	1.82901e-08	8.39869e-09	3.95354e-08
658	FBgn0040634	CG4186	-1.44035	8.01935e-08	2.98844e-08	1.72591e-07
659	FBgn0259722	CG42376	-1.43961	3.56697e-09	2.5124e-09	7.6657e-09
660	FBgn0284248	Cyt-c-p	-1.4396	1.04495e-08	5.42946e-09	2.24536e-08
661	FBgn0039694	fig	-1.43786	0.000516927	0.000121981	0.0011066
662	FBgn0037298	CG2604	-1.43714	6.66426e-10	1.08597e-09	1.42478e-09
663	FBgn0052103	CG32103	-1.43643	2.3158e-08	1.01925e-08	4.94537e-08
664	FBgn0032160	CG4598	-1.4364	1.66156e-09	1.60405e-09	3.54774e-09
665	FBgn0020236	ATPCL	-1.43616	2.21488e-09	1.87154e-09	4.72782e-09
666	FBgn0024945	NitFhit	-1.43597	1.64429e-08	7.71089e-09	3.50734e-08
667	FBgn0083986	CG34150	-1.4346	1.61543e-07	5.66863e-08	3.43837e-07
668	FBgn0039561	mfrn	-1.43389	5.9778e-10	1.02893e-09	1.26998e-09
669	FBgn0043799	CG31381	-1.43304	5.57736e-09	3.4258e-09	1.18136e-08
670	FBgn0000579	Eno	-1.43254	7.72785e-07	2.43231e-07	1.63524e-06
671	FBgn0000326	clt	-1.43183	2.23236e-09	1.88114e-09	4.7177e-09
672	FBgn0034251	ND-51L1	-1.42967	3.80918e-05	1.00225e-05	8.01017e-05
673	FBgn0026566	CG1307	-1.42956	3.23109e-09	2.35964e-09	6.7926e-09
674	FBgn0262952	mt:ND4	-1.4285	1.13865e-06	3.51413e-07	2.38935e-06
675	FBgn0030344	Nrd1	-1.42701	8.06031e-09	4.47122e-09	1.6878e-08
676	FBgn0037469	Dpck	-1.42637	1.3548e-06	4.14714e-07	2.83372e-06
677	FBgn0030481	CG1662	-1.42622	7.64255e-10	1.14262e-09	1.59808e-09
678	FBgn0017558	Pdk	-1.42417	2.53483e-08	1.09938e-08	5.28477e-08
679	FBgn0027945	ppl	-1.42097	3.66079e-09	2.55328e-09	7.58967e-09
680	FBgn0262782	Mdh1	-1.41801	3.17113e-08	1.32932e-08	6.54254e-08
681	FBgn0024841	Pcd	-1.41742	5.57499e-09	3.42534e-09	1.14925e-08
682	FBgn0034191	CG6984	-1.41692	4.61937e-08	1.8457e-08	9.51333e-08
683	FBgn0260008	UQCR-11	-1.41404	4.56794e-09	2.96393e-09	9.36201e-09
684	FBgn0027864	Ogg1	-1.41359	2.58752e-08	1.11996e-08	5.29729e-08
685	FBgn0038649	CG7718	-1.41155	8.29345e-10	1.16907e-09	1.69135e-09
686	FBgn0051075	CG31075	-1.41146	9.80941e-09	5.17981e-09	2.00024e-08
687	FBgn0040268	Top3alpha	-1.41138	3.91013e-09	2.67126e-09	7.97096e-09
688	FBgn0033860	S-Lap5	-1.40777	0.0161576	0.00323972	0.0327047
689	FBgn0029971	ND-MNLL	-1.40396	7.27187e-10	1.11957e-09	1.46136e-09
690	FBgn0067628	CG33331	-1.40225	6.72685e-08	2.55384e-08	1.34873e-07
691	FBgn0026576	CG5991	-1.40136	2.31248e-09	1.92217e-09	4.62713e-09
692	FBgn0038678	mRpL55	-1.40066	1.98835e-09	1.76221e-09	3.9743e-09
693	FBgn0029958	Pdp	-1.39975	2.79906e-09	2.16056e-09	5.58122e-09
694	FBgn0267976	Tim23	-1.39958	5.78373e-10	1.0267e-09	1.15248e-09
695	FBgn0039752	CG15530	-1.39953	0.336232	0.055004	0.669896
696	FBgn0010340	140up	-1.39696	1.10082e-09	1.30299e-09	2.18358e-09
697	FBgn0031359	Rim2	-1.39632	8.67631e-08	3.20917e-08	1.71873e-07
698	FBgn0039145	CG6000	-1.39539	1.45534e-09	1.4942e-09	2.87949e-09
699	FBgn0052832	CG32832	-1.39491	0.336538	0.0550414	0.665154
700	FBgn0051126	CG31126	-1.39474	7.64147e-09	4.29902e-09	1.5091e-08
701	FBgn0032205	CG4957	-1.38722	5.85268e-09	3.54609e-09	1.14143e-08
702	FBgn0039140	Miro	-1.38686	1.76441e-09	1.64831e-09	3.43656e-09
703	FBgn0022338	dnk	-1.38661	1.7122e-09	1.63112e-09	3.33313e-09
704	FBgn0033005	CG3107	-1.38623	1.19667e-09	1.3582e-09	2.32862e-09
705	FBgn0030178	CG2974	-1.38502	1.42224e-08	6.88368e-09	2.76216e-08
706	FBgn0003462	Sod1	-1.38343	2.54447e-09	2.03236e-09	4.92621e-09
707	FBgn0003392	shi	-1.38271	2.87444e-10	8.89399e-10	5.55853e-10
708	FBgn0030966	CG7280	-1.38211	4.29499e-09	2.83319e-09	8.29692e-09
709	FBgn0025352	Thiolase	-1.38193	3.93228e-08	1.60257e-08	7.59427e-08
710	FBgn0038400	CG5903	-1.38149	1.15872e-09	1.33177e-09	2.23577e-09
711	FBgn0037239	Sfxn1-3	-1.3802	5.53092e-08	2.15248e-08	1.06512e-07
712	FBgn0021765	scu	-1.37952	1.90569e-08	8.68192e-09	3.66704e-08
713	FBgn0037279	CG1129	-1.37905	1.13483e-09	1.31628e-09	2.18202e-09
714	FBgn0031817	CG9531	-1.37386	2.43732e-07	8.29045e-08	4.64434e-07
715	FBgn0040079	pkaap	-1.36871	4.62981e-08	1.8478e-08	8.75482e-08
716	FBgn0033375	CG8078	-1.36258	6.33796e-06	1.80826e-06	1.18926e-05
717	FBgn0050493	CG30493	-1.3604	1.58093e-08	7.47434e-09	2.95714e-08
718	FBgn0031143	CG1532	-1.35988	2.53667e-09	2.02923e-09	4.74187e-09
719	FBgn0052064	S-Lap4	-1.35895	0.066208	0.0122614	0.123547
720	FBgn0028479	Mtpalpha	-1.35712	8.26579e-09	4.55804e-09	1.53934e-08
721	FBgn0035244	ABCB7	-1.35535	1.00855e-08	5.28906e-09	1.87282e-08
722	FBgn0037999	CG4860	-1.35508	4.93954e-08	1.95285e-08	9.16788e-08
723	FBgn0036142	CG7616	-1.35473	2.02695e-08	9.10887e-09	3.76018e-08
724	FBgn0030057	Ppt1	-1.35086	1.18507e-06	3.65108e-07	2.18668e-06
725	FBgn0029712	CG15912	-1.35015	0.000318629	7.67873e-05	0.000586984
726	FBgn0038742	Arc42	-1.34535	7.08062e-09	4.05163e-09	1.29462e-08
727	FBgn0032731	Swip-1	-1.34452	3.84212e-08	1.57151e-08	7.01713e-08
728	FBgn0005655	PCNA	-1.34217	1.80534e-09	1.66622e-09	3.28994e-09
729	FBgn0086355	Tpi	-1.34208	2.26383e-07	7.74461e-08	4.12445e-07
730	FBgn0032162	CG4592	-1.34107	4.13019e-08	1.67108e-08	7.51003e-08
731	FBgn0032907	CG9272	-1.33897	1.08012e-06	3.34072e-07	1.95827e-06
732	FBgn0265177	CG44242	-1.33839	3.28239e-09	2.38097e-09	5.94591e-09
733	FBgn0265434	zip	-1.33765	1.34024e-07	4.78329e-08	2.42602e-07
734	FBgn0035044	CG3663	-1.33597	4.65684e-09	3.00885e-09	8.41004e-09
735	FBgn0017482	T3dh	-1.33578	3.04773e-09	2.27115e-09	5.50072e-09
736	FBgn0002719	Men	-1.33397	5.64076e-08	2.19045e-08	1.01475e-07
737	FBgn0038233	HtrA2	-1.33314	2.96596e-08	1.25509e-08	5.32725e-08
738	FBgn0052230	ND-MLRQ	-1.32895	1.19253e-08	6.00523e-09	2.12959e-08
739	FBgn0262518	Rab8	-1.32868	1.83672e-09	1.68213e-09	3.27878e-09
740	FBgn0032161	CG4594	-1.32735	1.18354e-08	5.96848e-09	2.10922e-08
741	FBgn0031824	CG9547	-1.32502	2.3405e-08	1.02885e-08	4.15912e-08
742	FBgn0002354	l(3)87Df	-1.32313	1.62477e-08	7.64276e-09	2.88276e-08
743	FBgn0037637	IscU	-1.32283	1.23315e-08	6.17031e-09	2.18664e-08
744	FBgn0037071	CG7632	-1.32249	7.37853e-08	2.77957e-08	1.30774e-07
745	FBgn0039930	CG11077	-1.32155	2.8659e-07	9.62592e-08	5.07335e-07
746	FBgn0036210	CG14130	-1.31931	1.60412e-07	5.63633e-08	2.8316e-07
747	FBgn0037912	sea	-1.3182	8.49251e-09	4.65192e-09	1.49714e-08
748	FBgn0030724	Nipsnap	-1.31811	8.57042e-10	1.18548e-09	1.51052e-09
749	FBgn0016701	Rab4	-1.31407	1.42862e-09	1.48207e-09	2.50514e-09
750	FBgn0038858	CG5793	-1.31231	2.42309e-08	1.05799e-08	4.24348e-08
751	FBgn0035848	Uxs	-1.3112	7.16241e-09	4.09296e-09	1.25226e-08
752	FBgn0039890	CG2316	-1.31055	6.94503e-09	3.99754e-09	1.21326e-08
753	FBgn0014009	Rab2	-1.3073	4.10425e-09	2.75489e-09	7.13383e-09
754	FBgn0045073	Stim	-1.30728	1.11739e-08	5.71442e-09	1.94197e-08
755	FBgn0051005	qless	-1.30704	1.0521e-08	5.45866e-09	1.8268e-08
756	FBgn0032986	CG3262	-1.30564	1.64632e-09	1.59581e-09	2.85356e-09
757	FBgn0267385	PyK	-1.3051	3.30839e-08	1.37982e-08	5.73041e-08
758	FBgn0000261	Cat	-1.30455	5.75923e-07	1.8519e-07	9.96965e-07
759	FBgn0035839	CG7550	-1.29934	1.18885e-07	4.27902e-08	2.04726e-07
760	FBgn0035228	CG12091	-1.29868	5.45474e-09	3.38349e-09	9.38246e-09
761	FBgn0033391	CG8026	-1.29841	1.01903e-08	5.32968e-09	1.75157e-08
762	FBgn0033761	CG8778	-1.29685	8.74311e-10	1.19546e-09	1.50056e-09
763	FBgn0021750	SerRS-m	-1.29384	2.11255e-09	1.82219e-09	3.61654e-09
764	FBgn0029093	cathD	-1.292	5.10376e-08	2.00845e-08	8.72122e-08
765	FBgn0001092	Gapdh2	-1.29058	1.0413e-06	3.22718e-07	1.77569e-06
766	FBgn0033451	CG1665	-1.28659	1.16965e-08	5.91517e-09	1.9868e-08
767	FBgn0283659	THG	-1.28347	1.37406e-08	6.71268e-09	2.32392e-08
768	FBgn0030478	CG1640	-1.28224	3.51657e-09	2.49012e-09	5.94413e-09
769	FBgn0039774	CDase	-1.28107	0.00016172	4.01808e-05	0.000272924
770	FBgn0003660	Syb	-1.27975	7.97813e-09	4.43713e-09	1.34428e-08
771	FBgn0028648	mRpL50	-1.27593	7.39376e-09	4.19049e-09	1.24103e-08
772	FBgn0000116	Argk	-1.27583	9.27877e-07	2.89409e-07	1.55708e-06
773	FBgn0263606	Hsc20	-1.2729	1.35162e-07	4.8179e-08	2.26203e-07
774	FBgn0000064	Ald	-1.27056	4.21042e-09	2.8007e-09	7.02824e-09
775	FBgn0283658	muc	-1.26861	8.88808e-09	4.79983e-09	1.47982e-08
776	FBgn0020381	Dredd	-1.26801	5.74786e-09	3.4979e-09	9.56454e-09
777	FBgn0259978	vlc	-1.25953	2.61078e-09	2.06588e-09	4.31108e-09
778	FBgn0035356	CG16986	-1.25918	4.1414e-07	1.35446e-07	6.83473e-07
779	FBgn0002567	Rab32	-1.25897	5.10407e-09	3.22483e-09	8.42159e-09
780	FBgn0051477	ATPsynepsilonL	-1.25491	0.00174803	0.000390457	0.00287083
781	FBgn0035911	CG6638	-1.25455	2.76713e-08	1.18335e-08	4.54352e-08
782	FBgn0051450	mRpS18A	-1.25388	5.36183e-09	3.34232e-09	8.80001e-09
783	FBgn0032744	Ttc19	-1.25127	1.20319e-06	3.70263e-07	1.97014e-06
784	FBgn0035811	CG12262	-1.25122	1.06795e-07	3.88434e-08	1.74811e-07
785	FBgn0030573	nmdyn-D6	-1.24594	1.2997e-06	3.98702e-07	2.11767e-06
786	FBgn0263977	Tim17b	-1.24422	2.32172e-09	1.92687e-09	3.77671e-09
787	FBgn0003721	Tm1	-1.24406	1.2748e-08	6.32299e-09	2.07324e-08
788	FBgn0037852	Tpc1	-1.24396	1.20972e-08	6.07051e-09	1.96697e-08
789	FBgn0037801	CG3999	-1.24131	0.0397243	0.00759249	0.0644285
790	FBgn0031479	Prx6005	-1.23955	1.2539e-06	3.85038e-07	2.03014e-06
791	FBgn0032168	CG13126	-1.23899	8.91301e-08	3.29217e-08	1.44182e-07
792	FBgn0003514	sqh	-1.23843	6.84014e-08	2.59267e-08	1.10541e-07
793	FBgn0052262	CG32262	-1.23755	1.81644e-07	6.31808e-08	2.93263e-07
794	FBgn0031836	CG11050	-1.23562	1.99262e-09	1.76453e-09	3.21079e-09
795	FBgn0038876	CG5919	-1.23537	3.17693e-08	1.33147e-08	5.11744e-08
796	FBgn0086691	UK114	-1.23411	7.30566e-09	4.15596e-09	1.17566e-08
797	FBgn0031831	COX5BL	-1.22175	0.000219534	5.38517e-05	0.00034965
798	FBgn0035438	PHGPx	-1.21894	2.82702e-08	1.20439e-08	4.49199e-08
799	FBgn0036117	CG6321	-1.21752	2.02286e-08	9.09765e-09	3.20941e-08
800	FBgn0030743	CG9921	-1.21683	1.1225e-07	4.06827e-08	1.77998e-07
801	FBgn0039461	CG5500	-1.21392	1.59249e-07	5.59821e-08	2.51933e-07
802	FBgn0264695	Mhc	-1.21257	6.85724e-07	2.17589e-07	1.08321e-06
803	FBgn0033373	CG8080	-1.21022	1.94938e-09	1.73965e-09	3.07379e-09
804	FBgn0030575	CG5321	-1.20454	0.28641	0.0474519	0.449659
805	FBgn0035586	Fitm	-1.20384	6.37104e-09	3.75808e-09	9.99713e-09
806	FBgn0000319	Chc	-1.20071	2.02638e-09	1.7841e-09	3.17433e-09
807	FBgn0020385	pug	-1.19813	3.88068e-09	2.65714e-09	6.06822e-09
808	FBgn0038376	Hmt-1	-1.19752	2.20224e-09	1.86553e-09	3.4422e-09
809	FBgn0037579	COX7AL	-1.19489	0.105806	0.0189649	0.164929
810	FBgn0036920	CG8004	-1.1936	6.15375e-08	2.36435e-08	9.58332e-08
811	FBgn0035383	CPT2	-1.19282	6.50047e-09	3.81236e-09	1.01169e-08
812	FBgn0001125	Got2	-1.18823	1.21583e-08	6.09829e-09	1.88592e-08
813	FBgn0035980	mRRF1	-1.1878	1.93804e-08	8.79561e-09	3.00459e-08
814	FBgn0030467	CG1764	-1.18544	1.5275e-06	4.64524e-07	2.36467e-06
815	FBgn0015808	ScpX	-1.18406	7.91876e-09	4.41328e-09	1.22422e-08
816	FBgn0031708	CG7382	-1.1712	7.86224e-08	2.93955e-08	1.20458e-07
817	FBgn0031263	Tspo	-1.16993	2.46469e-07	8.37558e-08	3.77307e-07
818	FBgn0002921	Atpalpha	-1.15677	1.77761e-09	1.65535e-09	2.69653e-09
819	FBgn0023171	rnh1	-1.15499	1.0498e-08	5.45002e-09	1.59005e-08
820	FBgn0033086	CG9410	-1.15414	2.52513e-07	8.56736e-08	3.82384e-07
821	FBgn0025814	Mgstl	-1.15352	3.55392e-07	1.17452e-07	5.37738e-07
822	FBgn0025373	Fpps	-1.15222	4.14706e-09	2.77493e-09	6.27165e-09
823	FBgn0040309	Jafrac1	-1.14812	1.54128e-06	4.68383e-07	2.32192e-06
824	FBgn0022709	Adk1	-1.14801	9.79798e-06	2.74423e-06	1.47575e-05
825	FBgn0267002	unc-104	-1.14586	1.16712e-08	5.90937e-09	1.75488e-08
826	FBgn0033905	CG18324	-1.14583	3.97377e-07	1.30342e-07	5.97432e-07
827	FBgn0030968	CG7322	-1.14273	3.89671e-06	1.13536e-06	5.84605e-06
828	FBgn0034356	CG10924	-1.13634	7.48264e-05	1.91697e-05	0.000111706
829	FBgn0039651	Cyt-c1L	-1.13524	0.00187758	0.000418347	0.00280185
830	FBgn0039020	CG17141	-1.13243	5.91806e-08	2.28404e-08	8.81541e-08
831	FBgn0085453	CG34424	-1.1302	4.75465e-05	1.23989e-05	7.0725e-05
832	FBgn0044510	mRpS5	-1.1286	1.15351e-07	4.16725e-08	1.71395e-07
833	FBgn0029722	CG7024	-1.12586	0.000367972	8.80345e-05	0.000545879
834	FBgn0025743	mbt	-1.12279	4.44188e-09	2.90148e-09	6.5737e-09
835	FBgn0040064	yip2	-1.12058	9.18497e-08	3.38504e-08	1.35743e-07
836	FBgn0037862	CG4706	-1.11041	0.239118	0.0402551	0.351499
837	FBgn0039223	CG5805	-1.11039	1.33412e-08	6.55933e-09	1.96094e-08
838	FBgn0030528	CG11095	-1.11027	5.28724e-07	1.70757e-07	7.77062e-07
839	FBgn0263120	Acsl	-1.11026	7.00399e-09	4.02283e-09	1.02927e-08
840	FBgn0042175	CG18858	-1.11007	2.79798e-05	7.46089e-06	4.11135e-05
841	FBgn0036774	mRpS26	-1.10975	7.26056e-08	2.73898e-08	1.06655e-07
842	FBgn0013679	mt:ND1	-1.10319	1.97308e-05	5.34922e-06	2.88869e-05
843	FBgn0032881	CG9319	-1.10309	1.32104e-07	4.72542e-08	1.93368e-07
844	FBgn0029131	Debcl	-1.09665	1.42934e-08	6.91169e-09	2.08461e-08
845	FBgn0013576	mtd	-1.09619	1.13419e-08	5.77812e-09	1.65366e-08
846	FBgn0031092	CG9577	-1.0929	5.33398e-08	2.08622e-08	7.76255e-08
847	FBgn0014141	cher	-1.09091	2.36445e-08	1.03683e-08	3.43696e-08
848	FBgn0035529	Fdx2	-1.0908	6.50994e-08	2.48294e-08	9.46188e-08
849	FBgn0259228	C3G	-1.08969	1.0305e-07	3.76219e-08	1.49719e-07
850	FBgn0014877	Roe1	-1.08605	2.04799e-08	9.19136e-09	2.97026e-08
851	FBgn0087039	Sbp2	-1.08594	2.2199e-08	9.82494e-09	3.21928e-08
852	FBgn0259832	CG34229	-1.08423	1.6018e-06	4.8567e-07	2.32064e-06
853	FBgn0038797	Dic2	-1.08113	0.531157	0.0831378	0.768031
854	FBgn0058002	ND-AGGG	-1.07921	8.13125e-05	2.07494e-05	0.000117449
855	FBgn0027579	mino	-1.07507	2.60777e-09	2.06426e-09	3.75866e-09
856	FBgn0039565	CG4884	-1.07028	7.48092e-08	2.81319e-08	1.07564e-07
857	FBgn0036698	CG7724	-1.07004	0.0257836	0.00504464	0.037055
858	FBgn0029155	Men-b	-1.06892	9.43265e-08	3.46975e-08	1.35456e-07
859	FBgn0031090	Rab35	-1.06496	3.73971e-07	1.23231e-07	5.35433e-07
860	FBgn0001128	Gpdh	-1.06274	9.01615e-09	4.85309e-09	1.28965e-08
861	FBgn0037988	CG14740	-1.05713	0.492789	0.0776661	0.703316
862	FBgn0010611	Hmgs	-1.05223	2.75754e-08	1.18066e-08	3.92918e-08
863	FBgn0053502	CG33502	-1.04912	0.115075	0.0205249	0.163702
864	FBgn0034007	ND-51L2	-1.04794	0.00404849	0.00087079	0.0057543
865	FBgn0037551	Gie	-1.03456	2.44259e-08	1.06542e-08	3.45163e-08
866	FBgn0033413	prel	-1.03386	1.51747e-08	7.23502e-09	2.14353e-08
867	FBgn0032077	CG9515	-1.03187	7.17375e-08	2.71005e-08	1.01286e-07
868	FBgn0039189	CG18528	-1.02979	1.23417e-06	3.79416e-07	1.74103e-06
869	FBgn0067783	DPCoAC	-1.02274	4.05881e-07	1.32928e-07	5.70783e-07
870	FBgn0034387	Cyp12b2	-1.01712	4.30728e-05	1.12694e-05	6.04467e-05
871	FBgn0039071	bb8	-1.00969	0.182649	0.0314509	0.25555
872	FBgn0010341	Cdc42	-0.996667	2.79326e-08	1.19238e-08	3.88947e-08
873	FBgn0030731	Mfe2	-0.996446	4.40154e-07	1.43472e-07	6.12663e-07
874	FBgn0031987	CG12375	-0.991233	1.74296e-08	8.0676e-09	2.42109e-08
875	FBgn0034058	Pex11	-0.971917	1.87803e-08	8.5778e-09	2.59271e-08
876	FBgn0037696	GstZ1	-0.966927	3.13504e-07	1.04594e-07	4.31806e-07
877	FBgn0031813	CG9527	-0.966016	2.4849e-06	7.37454e-07	3.42132e-06
878	FBgn0031728	Hsp60C	-0.965427	0.181614	0.0312827	0.25003
879	FBgn0033523	CG12895	-0.962333	5.81343e-07	1.86813e-07	7.99381e-07
880	FBgn0027335	Rip11	-0.958293	5.17275e-08	2.03118e-08	7.10166e-08
881	FBgn0015372	RabX1	-0.955631	6.7585e-07	2.14583e-07	9.26675e-07
882	FBgn0050354	UQCR-11L	-0.95446	0.037339	0.00716087	0.0511634
883	FBgn0016693	Past1	-0.953676	3.19159e-08	1.3371e-08	4.37285e-08
884	FBgn0035252	CG7970	-0.952651	2.15852e-08	9.59291e-09	2.95605e-08
885	FBgn0042094	Adk3	-0.949175	1.46169e-05	4.02237e-06	2.00047e-05
886	FBgn0029969	CG10932	-0.943543	1.66937e-06	5.04658e-07	2.28239e-06
887	FBgn0039969	Fis1	-0.94291	9.49871e-08	3.49105e-08	1.29844e-07
888	FBgn0031971	Sirup	-0.93774	1.38113e-05	3.81047e-06	1.88466e-05
889	FBgn0053092	P5CDh2	-0.896463	1.0582e-05	2.95108e-06	1.4258e-05
890	FBgn0036997	CG5955	-0.886385	0.0428329	0.00815387	0.0575975
891	FBgn0031844	CG13771	-0.885633	0.0200768	0.00398008	0.02699
892	FBgn0036199	Bmcp	-0.872913	2.26539e-07	7.74872e-08	3.03474e-07
893	FBgn0001142	Gs1	-0.87218	0.00158656	0.000355614	0.00212499
894	FBgn0039741	CG7943	-0.862174	2.89105e-07	9.70128e-08	3.85967e-07
895	FBgn0036887	CG9231	-0.838462	5.45621e-06	1.56713e-06	0
896	FBgn0010548	Aldh-III	-0.836378	2.95094e-07	9.89139e-08	0
897	FBgn0011227	ox	-0.829809	2.42219e-07	8.24423e-08	0
898	FBgn0042185	MCU	-0.828746	7.16345e-07	2.26466e-07	0
899	FBgn0037037	CG10588	-0.809702	0.339611	0.0554889	0
900	FBgn0038804	CG10877	-0.755697	3.09879e-05	8.2251e-06	0
901	FBgn0032219	CG4995	-0.755497	0.0667359	0.0123527	0
902	FBgn0014020	Rho1	-0.752781	9.85159e-08	3.60835e-08	0
903	FBgn0033679	CG8888	-0.729589	0.00613968	0.00129585	0
904	FBgn0036204	Tim13	-0.718331	0.326055	0.0534822	0
905	FBgn0040805	CG12355	-0.71154	0.00325666	0.000707368	0
906	FBgn0034276	Sardh	-0.698143	0.450255	0.0716427	0
907	FBgn0001228	CG4456	-0.690577	0.000966043	0.000221848	0
908	FBgn0052857	CG32857	-0.686055	0.410455	0.0659124	0
909	FBgn0005586	Rab3	-0.679357	0.0497847	0.0093987	0
910	FBgn0013683	mt:ND4L	-0.678563	0.222501	0.037653	0
911	FBgn0037315	Cerk	-0.670751	4.82812e-06	1.39271e-06	0
912	FBgn0250755	CG42233	-0.668834	5.09702e-06	1.46731e-06	0
913	FBgn0027844	CAH1	-0.652392	0.0175454	0.00350421	0
914	FBgn0044419	Pmi	-0.644048	1.19165e-06	3.67082e-07	0
915	FBgn0086254	CG6084	-0.632836	0.000153208	3.8159e-05	0
916	FBgn0032715	CG17597	-0.626173	1.64215e-06	4.9706e-07	0
917	FBgn0051648	CG31648	-0.612655	9.78116e-06	2.73988e-06	0
918	FBgn0032945	CG8665	-0.578266	0.350851	0.0571728	0
919	FBgn0036208	CG10361	-0.567677	0.1316	0.02324	0
920	FBgn0037310	Tim17b1	-0.562598	0.0427863	0.00814717	0
921	FBgn0042627	FASN2	-0.550627	0.0874086	0.0158975	0
922	FBgn0015795	Rab7	-0.548222	1.13524e-06	3.50461e-07	0
923	FBgn0051773	CG31773	-0.518877	0.517717	0.0812539	0
924	FBgn0261625	GLS	-0.518749	0.000405564	9.66611e-05	0
925	FBgn0033020	COX4L	-0.515303	0.23955	0.0403184	0
926	FBgn0029945	CG18155	-0.506843	0.061139	0.0113975	0
927	FBgn0039537	CG5590	-0.487589	0.000109545	2.7654e-05	0
928	FBgn0039543	CG12428	-0.481215	0.00050578	0.00011943	0
929	FBgn0038511	cysu	-0.424913	0.667519	0.101716	0
930	FBgn0038355	CG4520	-0.411846	0.726251	0.109489	0
931	FBgn0028848	CG7311	-0.376878	0.753283	0.11305	0
932	FBgn0051874	CG31874	-0.294732	0.61417	0.0946642	0
933	FBgn0033904	CG18327	-0.258847	0.328545	0.0538522	0
934	FBgn0036327	CG10748	-0.142247	0.865395	0.127232	0
935	FBgn0033885	DJ-1alpha	-0.13883	0.789083	0.117578	0
936	FBgn0040391	CG2854	-0.137047	0.633236	0.0971413	0
937	FBgn0001124	Got1	-0.110641	0.0656714	0.0121749	0
938	FBgn0034081	CG10731	-0.107678	0.151932	0.0265722	0
939	FBgn0033519	CG11825	-0.0650463	0.711698	0.107522	0
940	FBgn0033983	ADPS	0.0159547	0.980036	0.141645	0
941	FBgn0036927	Gabat	0.0288853	0.849711	0.125261	0
942	FBgn0001258	ImpL3	0.0644824	0.840927	0.124206	0
943	FBgn0034454	CG15120	0.136735	0.806508	0.119813	0
944	FBgn0037860	CG6629	0.151604	0.862959	0.126935	0
945	FBgn0052263	CG32263	0.205024	0.852343	0.12558	0
946	FBgn0037817	Cyp12e1	0.217367	0.590401	0.0913754	0
947	FBgn0033769	CG8768	0.297515	0.038516	0.00737404	0
948	FBgn0034943	Fmo-1	0.36586	0.349471	0.0569566	0
949	FBgn0033248	Dic3	0.414514	0.685485	0.104009	0
950	FBgn0000045	Act79B	0.445487	0.601242	0.092847	0
951	FBgn0036806	Cyp12c1	0.527717	0.38042	0.0615183	0
952	FBgn0033205	CG2064	0.838147	3.92566e-05	1.03112e-05	0
953	FBgn0038516	P5cr-2	0.921601	0.000183937	4.54635e-05	0
954	FBgn0036568	ATPsynbetaL	0.984833	0.338467	0.0553225	0
955	FBgn0051810	CG31810	1.00162	0.0209558	0.00414589	0
956	FBgn0036821	CG3961	1.049	1.30974e-05	3.61723e-06	0
957	FBgn0030559	CG13404	1.3793	0.095772	0.0172792	0
958	FBgn0016715	Reg-2	1.42627	7.89953e-06	2.23325e-06	0
959	FBgn0039029	CG4704	1.65182	0.0715916	0.0131797	0
960	FBgn0037146	CG7470	1.90912	0.011323	0.00231544	0
961	FBgn0034105	CG7755	2.42803	0.0197309	0.00391441	0
962	FBgn0036381	CG8745	3.42159	4.06055e-06	1.18116e-06	0
963	FBgn0003067	Pepck	4.54085	4.03806e-10	9.44959e-10	0
964	FBgn0052463	Tengl2	#N/A	#N/A	#N/A	#N/A
965	FBgn0040871	CG12479	#N/A	#N/A	#N/A	#N/A
966	FBgn0034553	CG9993	#N/A	#N/A	#N/A	#N/A
967	FBgn0051008	CG31008	#N/A	#N/A	#N/A	#N/A
968	FBgn0035585	ATPsynCF6L	#N/A	#N/A	#N/A	#N/A
969	FBgn0285970	CG32500	#N/A	#N/A	#N/A	#N/A
970	FBgn0031941	ATPsynGL	#N/A	#N/A	#N/A	#N/A
971	FBgn0037170	Trxr-2	#N/A	#N/A	#N/A	#N/A
972	FBgn0032754	CG10700	#N/A	#N/A	#N/A	#N/A
973	FBgn0035005	CG3483	#N/A	#N/A	#N/A	#N/A
974	FBgn0037172	ND-B14.5AL	#N/A	#N/A	#N/A	#N/A
975	FBgn0028844	CG15283	#N/A	#N/A	#N/A	#N/A
976	FBgn0028868	CG4701	#N/A	#N/A	#N/A	#N/A
977	FBgn0036706	ND-24L	#N/A	#N/A	#N/A	#N/A
978	FBgn0035567	CG7514	#N/A	#N/A	#N/A	#N/A
979	FBgn0036222	SdhAL	#N/A	#N/A	#N/A	#N/A
980	FBgn0039669	ND-20L	#N/A	#N/A	#N/A	#N/A
981	FBgn0036808	Dic4	#N/A	#N/A	#N/A	#N/A
982	FBgn0029964	CG1409	#N/A	#N/A	#N/A	#N/A
983	FBgn0037512	CG2616	#N/A	#N/A	#N/A	#N/A
984	FBgn0036328	CG10749	#N/A	#N/A	#N/A	#N/A
