# Supplementary material for: Electron transport chain biogenesis activated by a JNK-insulin-Myc relay primes mitochondrial inheritance in Drosophila
Source: eLife. 2019 Oct 15;8:e49309. doi: 10.7554/eLife.49309 (PMC6809605; doi:10.7554/eLife.49309)
Supplement: Supplementary file 5. [file elife-49309-supp5.xlsx]

## Sheet: Sheet1
Transcription factors (117 detected; 45 decreased; 33 decreased with Myc binding)	FlyBase ID	Symbol	log2FC	pvalue	qvalue	FDR
	FBgn0040318	HGTX	-7.15741	1.47e-05	4.05e-06	0.0198728
2	FBgn0000448	Hr3	-3.96667	9.75e-07	3.03e-07	7.47145e-05
3	FBgn0014343	mirr	-2.96877	1.8e-09	1.66e-09	4.2824e-08
4	FBgn0262656	Myc	-2.8984	5.83e-11	8.6e-10	1.27241e-09
5	FBgn0004893	bowl	-2.83705	2.08e-08	9.29e-09	4.31649e-07
6	FBgn0000964	tj	-2.75347	1.07e-11	8.6e-10	1.98238e-10
7	FBgn0004618	gl	-2.59372	0.000210938	5.18e-05	0.0032967
8	FBgn0000567	Eip74EF	-2.56135	1.1e-08	5.67e-09	1.64555e-07
9	FBgn0037672	sage	-2.54063	5.27e-07	1.7e-07	7.60631e-06
10	FBgn0264562	Hr4	-2.53092	0.000133154	3.33e-05	0.00190662
11	FBgn0033749	achi	-2.36446	1.72e-10	8.6e-10	2.03273e-09
12	FBgn0038852	HHEX	-2.34689	0.0492052	0.00929422	0.563868
13	FBgn0028996	onecut	-2.32477	3.31e-07	1.1e-07	3.66512e-06
14	FBgn0019650	toy	-2.11326	3.75e-06	1.09e-06	3.13847e-05
15	FBgn0016076	vri	-2.08669	3.36e-07	1.11e-07	2.68842e-06
16	FBgn0265276	l(3)neo38	-1.98996	1.31e-09	1.42e-09	9.19545e-09
17	FBgn0014949	btn	-1.98862	2.88e-06	8.52e-07	2.01276e-05
18	FBgn0003900	twi	-1.9857	0.0147669	0.00297347	0.102465
19	FBgn0261239	Hr39	-1.94444	2.13e-08	9.48e-09	1.37005e-07
20	FBgn0039225	Ets96B	-1.93016	0.000428565	0.00010186	0.00269905
21	FBgn0030477	dmrt11E	-1.91023	0.000735328	0.0001709	0.00446454
22	FBgn0261703	gce	-1.85556	2.16e-08	9.6e-09	1.16934e-07
23	FBgn0004892	sob	-1.85492	0.00306797	0.000668146	0.0165876
24	FBgn0015025	CkIIalpha-i1	-1.84228	4.97e-08	1.97e-08	2.61645e-07
25	FBgn0011291	Taf11	-1.81267	1.24e-09	1.38e-09	6.09581e-09
26	FBgn0265574	Cdc5	-1.80169	4.88e-11	8.6e-10	2.34646e-10
27	FBgn0033748	vis	-1.77869	1.51e-05	4.16e-06	6.87383e-05
28	FBgn0000233	btd	-1.76288	0.019693	0.00390725	0.086062
29	FBgn0262582	cic	-1.73499	4.26e-09	2.82e-09	1.76589e-08
30	FBgn0003870	ttk	-1.72248	1.07e-08	5.53e-09	4.28908e-08
31	FBgn0001180	hb	-1.7059	2.82e-07	9.49e-08	1.08234e-06
32	FBgn0016694	Pdp1	-1.70327	6.22e-08	2.39e-08	2.3747e-07
33	FBgn0004859	ci	-1.69413	1.83e-07	6.37e-08	6.83809e-07
34	FBgn0010328	woc	-1.68433	7.9e-11	8.6e-10	2.89548e-10
35	FBgn0000617	e(y)1	-1.67458	5.89e-09	3.57e-09	2.12051e-08
36	FBgn0011763	Dp	-1.66283	7.79e-11	8.6e-10	2.73223e-10
37	FBgn0028926	NC2beta	-1.65923	1.64e-08	7.71e-09	5.70297e-08
38	FBgn0035518	CG15011	-1.65519	9.9e-10	1.24e-09	3.3928e-09
39	FBgn0015664	Dref	-1.65171	3.98e-10	9.4e-10	1.35051e-09
40	FBgn0001150	gt	-1.64771	0.000964946	0.00022162	0.003247
41	FBgn0003512	Sry-delta	-1.646	3.74e-09	2.59e-09	1.25504e-08
42	FBgn0003396	shn	-1.63929	2.5e-09	2.02e-09	8.26304e-09
43	FBgn0010287	Trf	-1.63481	2.01e-08	9.06e-09	6.56526e-08
44	FBgn0036134	FoxK	-1.62846	1.21e-10	8.6e-10	3.86667e-10
45	FBgn0010280	Taf4	-1.6271	4.25e-10	9.55e-10	1.34817e-09
46	FBgn0038197	foxo	-1.60701	4.42e-10	9.62e-10	1.33179e-09
47	FBgn0261283	SREBP	-1.60668	5.11e-07	1.65e-07	1.53927e-06
48	FBgn0002633	E(spl)m7-HLH	-1.6027	0.000122764	3.08e-05	0.000366909
49	FBgn0001978	stc	-1.58399	1.8e-10	8.6e-10	5.14596e-10
50	FBgn0026324	Taf10b	-1.57268	9.33e-09	4.98e-09	2.59805e-08
51	FBgn0082598	akirin	-1.56836	4e-10	9.41e-10	1.10912e-09
52	FBgn0014018	Rel	-1.56772	1.13e-08	5.78e-09	3.13674e-08
53	FBgn0028398	Taf10	-1.56438	2.49e-09	2.01e-09	6.85226e-09
54	FBgn0002914	Myb	-1.56066	6.35e-10	1.06e-09	1.73677e-09
55	FBgn0037466	CG1965	-1.55465	1.6e-09	1.57e-09	4.30648e-09
56	FBgn0034650	NC2alpha	-1.54955	7.85e-08	2.94e-08	2.09183e-07
57	FBgn0011481	Ssdp	-1.53307	4.6e-10	9.68e-10	1.18977e-09
58	FBgn0000546	EcR	-1.53161	3.2e-10	8.97e-10	8.24848e-10
59	FBgn0010356	Taf5	-1.52974	1.73e-09	1.64e-09	4.45068e-09
60	FBgn0032847	Taf13	-1.5214	1.48e-09	1.5e-09	3.731e-09
61	FBgn0264075	tgo	-1.51659	1.26e-09	1.4e-09	3.15085e-09
62	FBgn0024909	Taf7	-1.51249	1.91e-09	1.72e-09	4.74035e-09
63	FBgn0037540	Pbp95	-1.50479	1.94e-07	6.71e-08	4.72972e-07
64	FBgn0039602	CG1647	-1.49398	9.63e-09	5.1e-09	2.29958e-08
65	FBgn0029504	CHES-1-like	-1.49118	2.62e-10	8.89e-10	6.2148e-10
66	FBgn0003118	pnt	-1.49106	1.36e-08	6.66e-09	3.2263e-08
67	FBgn0000568	Eip75B	-1.49094	3.21e-06	9.42e-07	7.59979e-06
68	FBgn0002723	Met	-1.48723	2.75e-09	2.14e-09	6.47294e-09
69	FBgn0005561	sv	-1.48475	0.00201598	0.000448111	0.00472163
70	FBgn0004837	Su(H)	-1.47347	3.06e-07	1.02e-07	7.00711e-07
71	FBgn0010355	Taf1	-1.47239	8e-10	1.15e-09	1.82732e-09
72	FBgn0000097	aop	-1.46745	1.75e-09	1.64e-09	3.94504e-09
73	FBgn0011290	Taf12	-1.46018	2.5e-09	2.02e-09	5.57688e-09
74	FBgn0039169	Spps	-1.45829	4.28e-08	1.72e-08	9.5172e-08
75	FBgn0025463	Bap60	-1.452	1.11e-09	1.31e-09	2.43239e-09
76	FBgn0261963	mid	-1.44941	3.1e-07	1.03e-07	6.78775e-07
77	FBgn0259234	Camta	-1.4487	1.58e-09	1.57e-09	3.46262e-09
78	FBgn0010417	Taf6	-1.43438	1.31e-09	1.42e-09	2.78271e-09
79	FBgn0032730	CG10431	-1.42962	6.69e-08	2.54e-08	1.40643e-07
80	FBgn0004101	bs	-1.4242	8.85e-09	4.79e-09	1.84551e-08
81	FBgn0015371	chn	-1.4138	4.54e-08	1.82e-08	9.29486e-08
82	FBgn0016917	Stat92E	-1.40962	5.28e-10	1.01e-09	1.0729e-09
83	FBgn0000611	exd	-1.40766	3.72e-10	9.22e-10	7.52861e-10
84	FBgn0004510	Ets97D	-1.3986	2.03e-09	1.79e-09	4.03304e-09
85	FBgn0011766	E2f1	-1.39766	1.09e-07	3.95e-08	2.15536e-07
86	FBgn0024371	E2f2	-1.38821	1.35e-09	1.45e-09	2.64564e-09
87	FBgn0261793	Trf2	-1.37983	1.04e-07	3.78e-08	1.99649e-07
88	FBgn0003345	sd	-1.37257	5.57e-07	1.79e-07	1.05812e-06
89	FBgn0015239	Hr78	-1.34965	3.5e-10	9.19e-10	6.43839e-10
90	FBgn0261930	vnd	-1.34746	0.000652491	0.000152442	0.00119772
91	FBgn0005558	ey	-1.33849	1.92e-05	5.21e-06	3.47775e-05
92	FBgn0003964	usp	-1.33693	1.52e-08	7.25e-09	2.75387e-08
93	FBgn0266411	sima	-1.33006	5.34e-09	3.33e-09	9.54e-09
94	FBgn0000166	bcd	-1.32775	3.49e-09	2.48e-09	6.22912e-09
95	FBgn0261983	l(2)gd1	-1.31304	1.35e-08	6.63e-09	2.36917e-08
96	FBgn0000286	Cf2	-1.3074	2.01e-07	6.94e-08	3.49783e-07
97	FBgn0265193	Atf-2	-1.29496	2.83e-09	2.18e-09	4.8525e-09
98	FBgn0015240	Hr96	-1.28592	2.39e-09	1.97e-09	4.05923e-09
99	FBgn0001291	Jra	-1.28206	1.8e-08	8.28e-09	3.035e-08
100	FBgn0001078	ftz-f1	-1.28057	1.94e-08	8.8e-09	3.26991e-08
101	FBgn0038390	Rbf2	-1.28013	3.99e-07	1.31e-07	6.73607e-07
102	FBgn0011836	Taf2	-1.26662	1.12e-09	1.31e-09	1.86646e-09
103	FBgn0032223	GATAd	-1.2326	3.25e-07	1.08e-07	5.21906e-07
104	FBgn0035849	ERR	-1.22455	3.17e-09	2.34e-09	5.06407e-09
105	FBgn0052296	Mrtf	-1.2116	4.53e-06	1.31e-06	7.15267e-06
106	FBgn0003028	ovo	-1.19376	1.24e-08	6.2e-09	1.93387e-08
107	FBgn0004606	zfh1	-1.17844	2.76e-08	1.18e-08	4.25267e-08
108	FBgn0267821	da	-1.17532	3.5e-08	1.45e-08	5.37976e-08
109	FBgn0004795	retn	-1.15749	8.94e-07	2.79e-07	1.35701e-06
110	FBgn0085432	pan	-1.13347	2.24e-06	6.69e-07	3.3447e-06
111	FBgn0004053	zen	-1.13271	1.47e-05	4.05e-06	2.19494e-05
112	FBgn0260632	dl	-1.10722	5.14e-09	3.24e-09	7.53813e-09
113	FBgn0011648	Mad	-1.09119	2.39e-08	1.04e-08	3.46799e-08
114	FBgn0011656	Mef2	-1.08368	3.57e-08	1.47e-08	5.17184e-08
115	FBgn0001168	h	-1.04881	1.79e-05	4.89e-06	2.55226e-05
116	FBgn0003687	Tbp	-1.04394	5.26e-08	2.06e-08	7.46617e-08
117	FBgn0011274	Dif	-1.04055	2.86e-06	8.45e-07	4.05215e-06
