# Supplementary material for: Electron transport chain biogenesis activated by a JNK-insulin-Myc relay primes mitochondrial inheritance in Drosophila
Source: eLife. 2019 Oct 15;8:e49309. doi: 10.7554/eLife.49309 (PMC6809605; doi:10.7554/eLife.49309)
Supplement: Supplementary file 6. [file elife-49309-supp6.xlsx]

## Sheet: homolog
Human GeneID (n=185)	Human Gene ID	Fly Symbol (n=225)	FlyBaseID	decreased in mycP0 (n=101)
VDAC1	7416	Porin2	FBgn0069354	YES
VDAC3	7419	Porin2	FBgn0069354	YES
HSPD1	3329	Hsp60B	FBgn0011244	YES
MTHFD2	10797	Nmdmc	FBgn0010222	YES
MRPS28	28957	mRpS28	FBgn0034361	YES
SHMT2	6472	Shmt	FBgn0029823	YES
VDAC1	7416	porin	FBgn0004363	YES
VDAC3	7419	porin	FBgn0004363	YES
OAT	4942	Oat	FBgn0022774	YES
MRPL36	64979	mRpL36	FBgn0042112	YES
TIMM22	29928	CG31229	FBgn0051229	YES
CYCS	54205	Cyt-c-d	FBgn0086907	YES
TIMM17A	10440	Tim17a2	FBgn0037307	YES
TUFM	7284	mEFTu1	FBgn0024556	YES
MRPL39	54148	mRpL39	FBgn0036462	YES
CABC1	56997	Coq8	FBgn0052649	YES
NDUFB7	4713	ND-B18	FBgn0030605	YES
C1QBP	708	P32	FBgn0034259	YES
PDCD8	9131	AIF	FBgn0031392	YES
DHODH	1723	Dhod	FBgn0000447	YES
SUPV3L1	6832	Suv3	FBgn0037232	YES
MRPL47	57129	mRpL47	FBgn0014023	YES
MRPS22	56945	mRpS22	FBgn0039555	YES
MRPL42	28977	mRpL42	FBgn0033480	YES
EFG1	85476	mEFG1	FBgn0263133	YES
BCS1L	617	CG4908	FBgn0032195	YES
COQ3	51805	Coq3	FBgn0032922	YES
CGI-04	51067	TyrRS-m	FBgn0035064	YES
MRPL45	84311	mRpL45	FBgn0263863	YES
TOMM7	54543	Tom7	FBgn0033357	YES
MRPL19	9801	mRpL19	FBgn0037608	YES
SLC25A4	291	Ant2	FBgn0025111	YES
MIPEP	4285	CG7791	FBgn0033038	YES
DUT	1854	dUTPase	FBgn0250837	YES
MRPL13	28998	mRpL13	FBgn0032720	YES
TIMM13	26517	CG34132	FBgn0083968	YES
NDUFS6	4726	ND-13A	FBgn0031684	YES
SUCLG2	8801	ScsbetaG	FBgn0029118	YES
MRPL32	64983	mRpL32	FBgn0039835	YES
MRPS30	10884	mRpS30	FBgn0030692	YES
ABCE1	6059	pix	FBgn0086706	YES
POLRMT	5442	mtRNApol	FBgn0261938	YES
MRPL23	6150	mRpL23	FBgn0035335	YES
SLC25A4	291	sesB	FBgn0003360	YES
IDH3B	3420	CG5028	FBgn0039358	YES
GLUD2	2747	Gdh	FBgn0001098	YES
MRPS27	23107	CG4882	FBgn0025336	YES
CYC1	1537	Cyt-c1	FBgn0035600	YES
MRPL18	29074	mRpL18	FBgn0026741	YES
TSFM	10102	mEFTs	FBgn0032646	YES
ATPAF1	64756	CG10340	FBgn0022344	YES
MtFMT	123263	CG1750	FBgn0039836	YES
SCO1	6341	Scox	FBgn0262467	YES
PMPCA	23203	CG8728	FBgn0033235	YES
MRPS17	51373	mRpS17	FBgn0034986	YES
TUFM	7284	mEFTu2	FBgn0033184	YES
DKFZP566E144	25996	CG10214	FBgn0039115	YES
MCCC2	64087	Mccc2	FBgn0042083	YES
MRPS34	65993	mRpS34	FBgn0285951	YES
NDUFS1	4719	ND-75	FBgn0017566	YES
SSBP1	6742	mtSSB	FBgn0010438	YES
NDUFS7	374291	ND-20	FBgn0030718	YES
ENDOG	2021	EndoG	FBgn0033690	YES
PHB	5245	l(2)37Cc	FBgn0002031	YES
IDH3B	3420	Idh3b	FBgn0038922	YES
NDUFAB1	4706	ND-ACP	FBgn0011361	YES
MRPL12	6182	mRpL12	FBgn0011787	YES
PRSS15	9361	Lon	FBgn0036892	YES
UQCRB	7381	UQCR-14	FBgn0030733	YES
TIMM44	10469	CG11779	FBgn0038683	YES
HSPD1	3329	Hsp60A	FBgn0015245	YES
MRPL3	11222	mRpL3	FBgn0030686	YES
MRPS35	60488	mRpS35	FBgn0035374	YES
TFAM	7019	TFAM	FBgn0038805	YES
TRAP1	10131	Trap1	FBgn0026761	YES
MRPL11	65003	mRpL11	FBgn0038234	YES
MRPS2	51116	mRpS2	FBgn0031639	YES
MDH2	4191	Mdh2	FBgn0262559	YES
TIMM8A	1678	Tim8	FBgn0027359	YES
TIMM8B	26521	Tim8	FBgn0027359	YES
SOD2	6648	Sod2	FBgn0010213	YES
NLN	57486	CG11771	FBgn0039252	YES
SDHB	6390	SdhB	FBgn0014028	YES
MRPS23	51649	mRpS23	FBgn0260407	YES
TIMM10	26519	Tim10	FBgn0027360	YES
TOMM22	56993	mge	FBgn0035473	YES
HSPA9B	3313	Hsc70-5	FBgn0001220	YES
CLPP	8192	CG5045	FBgn0032229	YES
WARS2	10352	TrpRS-m	FBgn0036763	YES
SLC25A13	10165	aralar1	FBgn0028646	YES
NDUFA8	4702	ND-19	FBgn0035046	YES
AK2	204	Adk2	FBgn0283494	YES
PRDX3	10935	Prx3	FBgn0038519	YES
NDUFS5	4725	ND-15	FBgn0031228	YES
ATP5G1	516	ATPsynC	FBgn0039830	YES
ATP5G3	518	ATPsynC	FBgn0039830	YES
CRY1	1407	phr6-4	FBgn0016054	YES
GCAT	23464	Alas	FBgn0020764	YES
GLRX2	51022	Grx1	FBgn0036820	YES
BCKDHB	594	CG17691	FBgn0039993	YES
LIAS	11019	Las	FBgn0029158	YES
FLJ10581	55178	CG14100	FBgn0036889	YES
ALDH5A1	7915	Ssadh	FBgn0039349	YES
MRPL46	26589	mRpL46	FBgn0035272	YES
MRPS12	6183	tko	FBgn0003714	YES
ABCB10	23456	CG3156	FBgn0023536	NO
ABCF2	10061	CG9281	FBgn0030672	NO
ACAT1	38	CG10932	FBgn0029969	NO
AFG3L2	10939	CG6512	FBgn0036702	NO
AK3	50808	Adk3	FBgn0042094	NO
AKAP1	8165	spoon	FBgn0263987	NO
ALDH1B1	219	Aldh	FBgn0012036	NO
AMD1	262	SamDC	FBgn0019932	NO
BDH	622	sro	FBgn0262112	NO
BDH	622	CG8888	FBgn0033679	NO
C14orf112	51241	l(3)neo43	FBgn0011476	NO
COX11	1353	CG31648	FBgn0051648	NO
CRY1	1407	cry	FBgn0025680	NO
CYC1	1537	Cyt-c1L	FBgn0039651	NO
CYCS	54205	Cyt-c-p	FBgn0284248	NO
DC13	56942	CG42375	FBgn0259721	NO
DCI	1632	CG4592	FBgn0032162	NO
DCI	1632	CG4594	FBgn0032161	NO
DCI	1632	CG4598	FBgn0032160	NO
DLAT	1737	muc	FBgn0283658	NO
DNA2L	1763	CG2990	FBgn0030170	NO
DREV1	51108	CG5339	FBgn0034925	NO
FASN	2194	FASN3	FBgn0040001	NO
FASN	2194	FASN1	FBgn0283427	NO
FASN	2194	FASN2	FBgn0042627	NO
FEN1	2237	Fen1	FBgn0025832	NO
FH	2271	Fum4	FBgn0051874	NO
FH	2271	Fum3	FBgn0036162	NO
FH	2271	Fum2	FBgn0029890	NO
FH	2271	Fum1	FBgn0286222	NO
FLJ20244	55621	CG6388	FBgn0032430	NO
FRDA	2395	fh	FBgn0030092	NO
FTHFSDC1	25902	pug	FBgn0020385	NO
GCAT	23464	CG10361	FBgn0036208	NO
GCSH	2653	ppl	FBgn0027945	NO
GLDC	2731	CG3999	FBgn0037801	NO
GLRX2	51022	Grx1t	FBgn0034658	NO
GLS	2744	GLS	FBgn0261625	NO
GLUD2	2747	bb8	FBgn0039071	NO
GLUL	2752	Gs1	FBgn0001142	NO
GLUL	2752	Gs2	FBgn0001145	NO
GMPS	8833	bur	FBgn0000239	NO
GOT2	2806	Got2	FBgn0001125	NO
GRPEL1	80273	Roe1	FBgn0014877	NO
GRPEL2	134266	Roe1	FBgn0014877	NO
HK2	3099	Hex-t1	FBgn0042711	NO
HK2	3099	Hex-t2	FBgn0042710	NO
HK2	3099	Hex-C	FBgn0001187	NO
HK2	3099	Hex-A	FBgn0001186	NO
HSPD1	3329	Hsp60D	FBgn0032525	NO
HSPD1	3329	Hsp60C	FBgn0031728	NO
HSPE1	3336	CG9920	FBgn0038200	NO
HSPE1	3336	CG11267	FBgn0036334	NO
HUMAUANTIG	29889	Ns2	FBgn0034243	NO
IPT	54802	CG31381	FBgn0043799	NO
KIAA1333	55632	Phf7	FBgn0031091	NO
KIAA1333	55632	pie	FBgn0005683	NO
LARS2	23395	LeuRS-m	FBgn0027085	NO
Magmas	51025	CG1409	FBgn0029964	NO
Magmas	51025	blp	FBgn0038387	NO
ME2	4200	Men	FBgn0002719	NO
ME2	4200	Men-b	FBgn0029155	NO
MFTC	81034	CG8026	FBgn0033391	NO
MGC4399	84275	Rim2	FBgn0031359	NO
MGST1	4257	Mgstl	FBgn0025814	NO
MLLT10	8028	Alh	FBgn0261238	NO
MRPL1	65008	mRpL1	FBgn0037566	NO
MRPL34	64981	mRpL34	FBgn0083983	NO
MRPL37	51253	mRpL37	FBgn0261380	NO
MRPL50	54534	mRpL50	FBgn0028648	NO
MRPS15	64960	bonsai	FBgn0026261	NO
MRPS18B	28973	mRpS18B	FBgn0032849	NO
MRPS25	64432	mRpS25	FBgn0030572	NO
MRPS26	64949	mRpS26	FBgn0036774	NO
MSH2	4436	spel1	FBgn0015546	NO
MSH6	2956	Msh6	FBgn0036486	NO
MTHFD1	4522	pug	FBgn0020385	NO
MTIF2	4528	mIF2	FBgn0039588	NO
MYCBP	26292	CG17202	FBgn0038043	NO
NDUFS7	374291	ND-20L	FBgn0039669	NO
NOC4	79050	CG2875	FBgn0029672	NO
NS	11005	CG32354	FBgn0052354	NO
NS	26354	Ns1	FBgn0038473	NO
NUP155	9631	Nup154	FBgn0021761	NO
NUP214	8021	Nup214	FBgn0010660	NO
ODC1	4953	Odc1	FBgn0013307	NO
OXCT	5019	SCOT	FBgn0035298	NO
PBP	5037	Pebp1	FBgn0038973	NO
PBP	5037	CG17919	FBgn0037433	NO
PBP	5037	CG6180	FBgn0032453	NO
PBP	5037	CG10298	FBgn0037432	NO
PDF	64146	CG31373	FBgn0051373	NO
PDF	64146	CG31278	FBgn0051278	NO
PDHA1	5160	CG7024	FBgn0029722	NO
PDHA1	5160	Pdha	FBgn0028325	NO
PET112L	5188	GatB	FBgn0039153	NO
PLP	57026	CG32487	FBgn0052487	NO
PMS1	5378	Pms2	FBgn0011660	NO
PP35	11062	CG10495	FBgn0032750	NO
PPIF	10105	Cyp1	FBgn0004432	NO
PPIF	10105	CG7768	FBgn0036415	NO
PPP2R1B	5519	Pp2A-29B	FBgn0260439	NO
PUS1	80324	Pus1	FBgn0038811	NO
PYCS	5832	CG7470	FBgn0037146	NO
RNASEH1	246243	rnh1	FBgn0023171	NO
SDHB	6390	SdhBL	FBgn0030975	NO
SEPHS1	22929	Sps2	FBgn0032224	NO
SEPHS1	22929	SelD	FBgn0261270	NO
SFXN1	94081	Sfxn1-3	FBgn0037239	NO
SLC25A17	10478	PMP34	FBgn0052250	NO
SLC25A19	60386	Tpc2	FBgn0035078	NO
SLC25A19	60386	Tpc1	FBgn0037852	NO
TIMM13	26517	Tim13	FBgn0036204	NO
TIMM17A	10440	Tim17a1	FBgn0038018	NO
TIMM17A	10440	Tim17b2	FBgn0020371	NO
TIMM17A	10440	Tim17b	FBgn0263977	NO
TIMM23	100287932	Tim23	FBgn0267976	NO
TOMM20	9804	Tom20	FBgn0036928	NO
TOMM40	10452	Tom40	FBgn0016041	NO
TOMM70A	9868	Tom70	FBgn0032397	NO
TOP1MT	116447	Top1	FBgn0004924	NO
TSN	7247	trsn	FBgn0033528	NO
UQCRB	7381	UQCR-14L	FBgn0039576	NO
UQCRC1	7384	UQCR-C1	FBgn0038271	NO
VARS2	57176	ValRS	FBgn0027079	NO
WDR3	10885	CG8064	FBgn0038597	NO
